# Supplementary material for: Novel candidate drugs in anti-tumor necrosis factor refractory Crohn’s diseases: in silico study for drug repositioning
Source: Sci Rep. 2020 Jul 1;10:10708. doi: 10.1038/s41598-020-67801-0 (PMC7330029; doi:10.1038/s41598-020-67801-0)
Supplement: Supplementary file 5 — Supplementary file5 (XLS 64 kb) [file 41598_2020_67801_MOESM5_ESM.xls]

## Sheet: Supplementary_table
	logFC	Average log2-expression	t-statistic	P-value	adjusted P-value	log-odds
CXCL1	1.8119	9.00818	18.2842	2.39e-47	3.09e-43	96.9788
FIBIN	1.83441	5.95634	18.153	6.53e-47	4.22e-43	95.9855
INHBA	2.52462	6.86262	17.9571	2.94e-46	1.26e-42	94.5
FCGR3B	2.3103	6.41574	17.8913	4.87e-46	1.34e-42	94.0004
S100A8	2.49966	8.07799	17.8827	5.2e-46	1.34e-42	93.935
CXCL6	1.97771	5.08262	17.004	4.55e-43	9.79e-40	87.2369
MMP1	2.21698	9.60994	16.6494	7.08e-42	1.31e-38	84.5223
IGFBP5	1.38676	6.07365	16.4007	4.87e-41	7.86e-38	82.6157
CHI3L1	2.72912	7.66014	16.3303	8.4e-41	1.21e-37	82.0755
MMP3	2.95085	7.4756	16.2883	1.16e-40	1.5e-37	81.7534
IL1RN	1.79298	8.44869	16.1736	2.83e-40	3.33e-37	80.8728
FPR1	2.05783	6.37016	16.054	7.17e-40	7.72e-37	79.9545
TRIB2	1.12373	8.2367	15.7572	7.19e-39	7.14e-36	77.6737
PAQR5	-1.23475	7.30444	-15.7311	8.81e-39	8.13e-36	77.4731
MNDA	1.60048	6.57854	15.5502	3.59e-38	3.09e-35	76.0825
AQP9	2.31839	5.13097	15.5208	4.52e-38	3.64e-35	75.8563
CXCL8	2.49616	6.61623	15.4833	6.05e-38	4.34e-35	75.5679
CXCL11	1.73973	5.33789	15.4746	6.47e-38	4.39e-35	75.5013
GZMB	1.64603	6.79324	15.3597	1.58e-37	1.02e-34	74.6175
PROK2	2.13973	4.95721	15.3523	1.67e-37	1.03e-34	74.561
SOCS3	1.47678	8.50967	15.2992	2.53e-37	1.48e-34	74.1526
CDHR1	-1.72955	5.68555	-15.2729	3.1e-37	1.74e-34	73.9498
CXCR2	1.68047	5.24049	14.9385	4.17e-36	2.15e-33	71.3788
S100A9	1.75628	6.75003	14.8986	5.69e-36	2.82e-33	71.0721
CARD6	1.11481	7.19595	14.894	5.89e-36	2.82e-33	71.0371
GBP5	1.34488	8.29828	14.7815	1.41e-35	6.28e-33	70.1727
FCGR1B	1.33479	6.04678	14.7649	1.61e-35	6.91e-33	70.0449
PDPN	1.67764	6.73018	14.7481	1.83e-35	7.62e-33	69.9157
WNT5A	1.50112	6.094	14.742	1.92e-35	7.74e-33	69.8689
GPX8	1.07323	7.57614	14.7252	2.19e-35	8.55e-33	69.74
CSF3R	1.69094	4.84296	14.6448	4.08e-35	1.51e-32	69.1223
COL4A1	1.09191	9.11728	14.634	4.44e-35	1.59e-32	69.0393
C2CD4A	1.20227	5.39759	14.5196	1.08e-34	3.66e-32	68.1608
NCF2	1.27298	7.22539	14.4591	1.72e-34	5.71e-32	67.6966
CXCL5	2.56227	5.11804	14.4196	2.34e-34	7.5e-32	67.3932
RGS5	1.14203	7.09549	14.2926	6.27e-34	1.93e-31	66.419
IDO1	1.98993	7.04614	14.2444	9.11e-34	2.74e-31	66.049
BCL2A1	1.64549	7.34474	14.188	1.41e-33	3.96e-31	65.6161
CCL11	1.16647	8.5317	14.1828	1.47e-33	4.04e-31	65.5766
CCN4	1.73785	5.00184	14.1749	1.56e-33	4.2e-31	65.5163
OAS2	1.09227	6.27606	14.1101	2.58e-33	6.8e-31	65.0191
PAPPA	1.00978	4.95254	14.0779	3.31e-33	8.55e-31	64.7729
IL1B	2.07512	7.06857	14.0124	5.5e-33	1.36e-30	64.2711
COL1A2	1.01391	9.51172	13.9968	6.2e-33	1.48e-30	64.1512
KYNU	1.78044	4.85996	13.9877	6.65e-33	1.54e-30	64.0819
WARS1	1.09723	7.51867	13.9866	6.71e-33	1.54e-30	64.0733
GPR4	1.06025	5.468	13.9849	6.8e-33	1.54e-30	64.0602
STEAP4	1.27878	6.6332	13.9472	9.11e-33	1.99e-30	63.7716
CXCL10	1.91856	7.3255	13.943	9.4e-33	2.02e-30	63.7397
CLEC4E	1.62184	6.44795	13.9033	1.28e-32	2.71e-30	63.4359
ABCA8	-1.26875	7.36576	-13.7715	3.54e-32	7.26e-30	62.4273
TNFAIP6	1.82695	5.6342	13.6578	8.52e-32	1.69e-29	61.5589
LILRB2	1.28933	6.95171	13.6168	1.17e-31	2.27e-29	61.2458
PECAM1	1.05605	7.32505	13.6159	1.18e-31	2.27e-29	61.2385
HAPLN3	1.0905	6.31379	13.5839	1.51e-31	2.82e-29	60.9946
CCL2	1.30936	8.2856	13.5461	2.02e-31	3.72e-29	60.7061
GBP1	1.44006	7.81299	13.4845	3.24e-31	5.9e-29	60.2362
CSF2RB	1.1706	7.51092	13.4702	3.62e-31	6.41e-29	60.1269
DUSP4	1.23417	5.46608	13.4597	3.93e-31	6.85e-29	60.047
ADGRE2	1.20513	5.19032	13.4438	4.44e-31	7.64e-29	59.9257
SLC2A3	1.33158	7.17272	13.4276	5.03e-31	8.55e-29	59.8022
THBS2	1.57614	7.62745	13.3237	1.12e-30	1.85e-28	59.0105
CD55	1.04985	9.50544	13.316	1.19e-30	1.94e-28	58.9519
FGR	1.33549	6.69727	13.3038	1.31e-30	2.06e-28	58.8592
CXCL2	1.53338	7.31967	13.192	3.08e-30	4.58e-28	58.0087
DPP10-AS1	-1.47358	5.54075	-13.1904	3.12e-30	4.58e-28	57.9962
VIPR1	-1.06288	8.67339	-13.1229	5.24e-30	7.28e-28	57.4835
VNN2	1.27717	6.73834	13.1228	5.24e-30	7.28e-28	57.4831
GUCA2B	-1.7065	8.38728	-13.1139	5.62e-30	7.72e-28	57.4151
CFI	1.61855	6.37852	13.1009	6.21e-30	8.44e-28	57.3165
CD274	1.55437	7.12213	13.0671	8.04e-30	1.08e-27	57.06
HCAR3	2.00477	6.0744	13.0396	9.93e-30	1.32e-27	56.8514
FRMD1	-1.34052	6.5326	-13.0246	1.11e-29	1.45e-27	56.7372
TDO2	1.74926	5.94263	13.0079	1.27e-29	1.64e-27	56.6109
FOXQ1	1.12516	6.58576	12.9943	1.41e-29	1.78e-27	56.5074
ECSCR	1.01713	7.21352	12.8896	3.14e-29	3.75e-27	55.7141
PLEKHG6	-1.00678	8.04591	-12.8817	3.33e-29	3.95e-27	55.654
HOTS	1.66962	5.56099	12.8623	3.87e-29	4.5e-27	55.5072
FAM189A1	-1.17501	5.26072	-12.8611	3.9e-29	4.5e-27	55.4978
SELP	1.17645	5.9021	12.8483	4.3e-29	4.92e-27	55.4011
IGSF9	-1.27208	6.31137	-12.8346	4.78e-29	5.37e-27	55.2972
GBP4	1.06205	7.41982	12.796	6.42e-29	7.02e-27	55.0054
MMP10	1.85714	5.93447	12.7867	6.89e-29	7.48e-27	54.9353
STAT1	1.15206	6.50991	12.7582	8.57e-29	9.22e-27	54.7198
ANGPTL2	1.06013	6.31044	12.754	8.85e-29	9.29e-27	54.688
FAP	1.50968	4.88249	12.754	8.85e-29	9.29e-27	54.6878
PLEK	1.25346	7.71515	12.7359	1.02e-28	1.06e-26	54.5512
CDH11	1.03219	7.33493	12.7251	1.1e-28	1.14e-26	54.4696
LILRB3	1.13917	6.10553	12.6453	2.03e-28	2.02e-26	53.8669
CXCL3	1.29075	7.53836	12.6043	2.78e-28	2.72e-26	53.557
NNMT	1.20461	7.59987	12.5983	2.91e-28	2.82e-26	53.5121
CA7	-1.23307	6.81448	-12.5909	3.08e-28	2.94e-26	53.4559
PDE4B	1.45635	7.09057	12.5826	3.27e-28	3.11e-26	53.3938
CSTA	1.0379	7.64384	12.5809	3.32e-28	3.13e-26	53.3806
TNFRSF10C	1.26928	4.72211	12.566	3.72e-28	3.45e-26	53.2686
CTHRC1	1.43078	6.18585	12.5499	4.2e-28	3.85e-26	53.147
PTGS2	1.78538	5.73945	12.538	4.6e-28	4.18e-26	53.0571
CXCL9	1.66896	7.98701	12.5331	4.78e-28	4.31e-26	53.0203
CHN1	1.16499	6.41278	12.523	5.16e-28	4.63e-26	52.9441
SELL	1.45319	6.88108	12.4298	1.05e-27	8.79e-26	52.2431
TLR2	1.15961	6.31698	12.4289	1.06e-27	8.79e-26	52.2363
LYN	1.09826	6.90737	12.4129	1.19e-27	9.87e-26	52.1154
SERPINA3	1.46214	5.99349	12.4027	1.29e-27	1.05e-25	52.0389
CTLA4	1.24878	6.71443	12.344	2.01e-27	1.56e-25	51.5981
FCGR2C	1.13012	6.00502	12.3313	2.22e-27	1.71e-25	51.5029
FCGR2A	1.05087	9.39405	12.3305	2.23e-27	1.71e-25	51.4968
PLA1A	1.04983	6.1215	12.3088	2.63e-27	2.01e-25	51.3336
CLDN18	1.7834	5.14724	12.1741	7.3e-27	5.45e-25	50.324
COL12A1	1.38871	7.70307	12.1408	9.39e-27	6.89e-25	50.0746
LAMP3	1.16535	7.69822	12.1285	1.03e-26	7.43e-25	49.9825
TREM1	1.50418	4.78348	12.0938	1.34e-26	9.4e-25	49.7228
HSD11B1	1.30576	5.01995	12.0838	1.44e-26	1.01e-24	49.6485
GREM1	1.61635	6.34324	12.074	1.56e-26	1.08e-24	49.5751
NAMPT	1.18391	6.53526	12.0599	1.73e-26	1.18e-24	49.4695
CEMIP	1.50498	5.24755	12.0521	1.84e-26	1.24e-24	49.4111
KCNJ15	1.49951	5.02772	12.0516	1.84e-26	1.24e-24	49.4079
PTGES	1.10153	7.05479	12.0156	2.42e-26	1.57e-24	49.1385
TNC	1.50959	7.28838	11.9843	3.06e-26	1.94e-24	48.9049
PKIB	-1.2501	8.71638	-11.9786	3.2e-26	2.01e-24	48.8629
GPR65	1.02876	6.60426	11.9655	3.53e-26	2.19e-24	48.765
RNASE2	1.04698	4.7112	11.9257	4.76e-26	2.92e-24	48.4686
LAMA1	-1.01844	7.39726	-11.8874	6.36e-26	3.82e-24	48.183
GUCY1A1	1.03389	6.37365	11.8828	6.58e-26	3.93e-24	48.1489
BEST4	-1.30645	6.86199	-11.8801	6.72e-26	4e-24	48.1291
TAGAP	1.23305	6.17307	11.834	9.51e-26	5.53e-24	47.7855
CHRDL2	1.19641	5.20825	11.8222	1.04e-25	5.99e-24	47.6979
G0S2	1.21301	7.12088	11.8092	1.15e-25	6.54e-24	47.6012
SERPINB9	1.04073	5.99116	11.7768	1.46e-25	8.24e-24	47.3609
CALHM6	1.00564	7.70094	11.7578	1.68e-25	9.42e-24	47.2199
LCP2	1.0614	7.68074	11.7251	2.15e-25	1.18e-23	46.9773
JAK3	1.01374	7.91145	11.6884	2.84e-25	1.53e-23	46.7044
SAMSN1	1.18743	4.73673	11.6676	3.32e-25	1.78e-23	46.5506
STC1	1.29763	6.77043	11.6548	3.65e-25	1.95e-23	46.4555
CCL4	1.12708	7.352	11.642	4.02e-25	2.12e-23	46.3611
GEM	1.00378	6.96544	11.6374	4.16e-25	2.17e-23	46.3267
THBD	1.04604	7.23438	11.6016	5.43e-25	2.81e-23	46.062
TLR1	1.08776	6.37633	11.5917	5.85e-25	2.99e-23	45.989
CMTM2	1.23638	4.70132	11.564	7.2e-25	3.63e-23	45.7841
SRGN	1.44102	8.10575	11.4298	1.96e-24	9.37e-23	44.7938
ADAMTS2	1.24571	5.37402	11.429	1.97e-24	9.39e-23	44.7881
MMP12	1.186	9.31424	11.3544	3.44e-24	1.56e-22	44.2386
CLDN8	-2.39459	6.76022	-11.34	3.83e-24	1.73e-22	44.1327
SNX10	1.19471	7.2175	11.3144	4.63e-24	2.06e-22	43.9449
C4BPB	1.20068	8.57422	11.2314	8.57e-24	3.64e-22	43.3361
SELE	1.33882	4.99744	11.2274	8.82e-24	3.72e-22	43.3071
GPR176	1.01888	6.10317	11.2147	9.7e-24	4.04e-22	43.2137
DSE	1.01208	5.81194	11.2052	1.04e-23	4.31e-22	43.1439
THRB	-1.28345	6.86767	-11.1831	1.23e-23	4.93e-22	42.9823
IFI44	1.07752	6.51497	11.1615	1.44e-23	5.73e-22	42.8245
NR4A3	1.20603	5.80612	11.1464	1.61e-23	6.31e-22	42.7138
CD80	1.03453	4.73907	11.1257	1.87e-23	7.18e-22	42.5627
ADAMTS12	1.04182	5.73387	11.0795	2.64e-23	9.86e-22	42.2255
PDE9A	-1.0207	9.14156	-11.042	3.48e-23	1.27e-21	41.952
SGK2	-1.1241	8.30008	-11.0204	4.08e-23	1.47e-21	41.7942
TRABD2A	-1.04533	8.96796	-10.9677	6.01e-23	2.09e-21	41.4109
IFI44L	1.02739	5.637	10.9236	8.31e-23	2.81e-21	41.0905
LRRK2	1.23407	6.74413	10.9151	8.85e-23	2.98e-21	41.0284
IFIT3	1.20483	7.57255	10.9104	9.16e-23	3.07e-21	40.9945
SATB2	-1.32735	7.08335	-10.8785	1.16e-22	3.81e-21	40.7626
CD86	1.04648	5.69079	10.8635	1.29e-22	4.23e-21	40.6544
ICAM1	1.02146	7.16904	10.8479	1.45e-22	4.72e-21	40.5407
PTPRC	1.03745	7.24908	10.7808	2.37e-22	7.5e-21	40.0555
OSM	1.16789	5.35043	10.7209	3.68e-22	1.13e-20	39.6222
SLC26A2	-1.90633	7.84005	-10.6795	4.97e-22	1.48e-20	39.3238
LILRA2	1.16108	4.7796	10.6667	5.46e-22	1.6e-20	39.232
EGR3	1.08923	4.90329	10.6567	5.87e-22	1.72e-20	39.1594
AGFG2	-1.05521	6.40194	-10.6331	6.97e-22	2.02e-20	38.9899
TRPM6	-1.33318	6.77369	-10.5557	1.22e-21	3.4e-20	38.4335
RGS18	1.10721	6.81285	10.5459	1.32e-21	3.63e-20	38.363
SLC26A3	-1.05124	6.96899	-10.5228	1.56e-21	4.22e-20	38.1973
TFPI2	1.15203	4.98148	10.5186	1.6e-21	4.34e-20	38.1673
SLC6A14	1.81211	6.46581	10.5116	1.69e-21	4.55e-20	38.1173
PCDH17	1.0626	5.97029	10.5087	1.72e-21	4.62e-20	38.0962
COL1A1	1.04351	6.741	10.4679	2.32e-21	6e-20	37.8041
PIGZ	-1.40644	8.79726	-10.4608	2.44e-21	6.31e-20	37.7529
HMGCS2	-1.63064	6.27079	-10.376	4.5e-21	1.11e-19	37.1477
HSD11B2	-1.08383	10.3568	-10.3268	6.42e-21	1.56e-19	36.7966
SPP1	1.55971	5.81415	10.3081	7.35e-21	1.77e-19	36.6633
TWIST1	1.13423	6.0569	10.2313	1.28e-20	2.93e-19	36.1176
ACSL1	1.03107	7.16238	10.1303	2.64e-20	5.64e-19	35.4027
C1S	1.02196	5.51021	10.1075	3.1e-20	6.55e-19	35.2417
ISX	-1.06598	8.19167	-10.0812	3.75e-20	7.78e-19	35.056
IL24	1.39006	5.70835	10.0691	4.09e-20	8.4e-19	34.9704
RHOH	1.01042	5.22799	9.98397	7.5e-20	1.48e-18	34.3715
WNK4	-1.09232	7.61628	-9.9673	8.44e-20	1.65e-18	34.2544
SLC17A4	-1.03159	7.8336	-9.94538	9.86e-20	1.91e-18	34.1005
MMP28	-1.08157	6.38523	-9.89368	1.42e-19	2.7e-18	33.7382
SLC30A10	-1.01757	6.59217	-9.73654	4.33e-19	7.61e-18	32.6419
SLC16A9	-1.1801	6.22774	-9.69119	5.95e-19	1.02e-17	32.3269
TMEM72	-1.405	5.33296	-9.68743	6.11e-19	1.05e-17	32.3008
LYZ	1.49647	6.81299	9.68663	6.15e-19	1.06e-17	32.2952
WDR78	-1.15594	5.04644	-9.65856	7.49e-19	1.27e-17	32.1006
C10ORF99	-1.76199	9.94925	-9.59931	1.13e-18	1.88e-17	31.6907
CHI3L2	1.0129	4.96975	9.57335	1.36e-18	2.22e-17	31.5114
PLCE1	-1.04677	8.35719	-9.5443	1.67e-18	2.7e-17	31.311
MMP9	1.03425	7.10467	9.5441	1.67e-18	2.7e-17	31.3096
AQP8	-2.18369	8.29339	-9.53735	1.75e-18	2.83e-17	31.2631
FOLH1B	1.98323	5.41682	9.5324	1.81e-18	2.91e-17	31.229
ACKR4	1.27059	5.36288	9.52669	1.89e-18	3.02e-17	31.1897
IL13RA2	1.35631	5.51421	9.4081	4.31e-18	6.57e-17	30.3752
SLC25A37	1.07981	8.20735	9.39146	4.84e-18	7.29e-17	30.2613
PCK1	-1.43203	9.52668	-9.19823	1.84e-17	2.56e-16	28.9454
AIFM3	-1.0942	7.04835	-9.18575	2e-17	2.78e-16	28.8609
LINC02023	-1.55264	5.29866	-9.1523	2.52e-17	3.44e-16	28.6345
SLC16A4	1.34137	5.34241	9.0571	4.83e-17	6.39e-16	27.9925
SERPINB5	1.3501	7.26255	9.05304	4.97e-17	6.56e-16	27.9652
FOXD2-AS1	-1.09569	6.36182	-8.82692	2.3e-16	2.73e-15	26.454
LPL	1.12636	6.27489	8.80835	2.61e-16	3.07e-15	26.3307
CWH43	-2.0407	6.8899	-8.76956	3.39e-16	3.92e-15	26.0737
CHP2	-1.05044	10.6209	-8.65373	7.37e-16	8.23e-15	25.3095
SATB2-AS1	-1.60793	6.12278	-8.52122	1.78e-15	1.89e-14	24.442
CKB	-1.59211	9.65624	-8.51122	1.9e-15	1.99e-14	24.3768
FXYD3	-1.10738	9.88708	-8.48864	2.21e-15	2.28e-14	24.2297
CLDN2	1.42347	5.97716	8.26298	9.72e-15	9.28e-14	22.7718
VNN1	1.43993	7.75321	8.17325	1.74e-14	1.61e-13	22.1981
REG1A	2.20325	10.1852	8.04655	3.95e-14	3.51e-13	21.3941
PRRX1	1.11776	6.89641	8.03361	4.29e-14	3.79e-13	21.3124
SERPINA1	1.5287	5.78711	8.01066	4.97e-14	4.36e-13	21.1677
REG1B	2.38368	9.06822	7.81551	1.72e-13	1.41e-12	19.9466
LYPD8	-1.12877	9.96524	-7.80411	1.85e-13	1.51e-12	19.8758
SCNN1B	-1.35322	6.26663	-7.7944	1.97e-13	1.59e-12	19.8155
HOXA11-AS	-1.17827	6.28802	-7.49723	1.26e-12	9.13e-12	17.9938
CCL18	1.12876	7.08039	6.9043	4.49e-11	2.64e-10	14.493
REG4	1.2651	9.41069	6.73024	1.24e-10	6.82e-10	13.5014
NXPE4	-1.60697	8.60862	-6.70336	1.45e-10	7.89e-10	13.3498
REG3A	1.96687	8.68904	6.47447	5.33e-10	2.68e-09	12.0759
CA4	-1.19737	9.10273	-6.34188	1.12e-09	5.43e-09	11.3521
HOXA13	-1.17735	5.94478	-6.29766	1.43e-09	6.82e-09	11.1131
ALDOB	1.88019	7.70903	6.05451	5.4e-09	2.4e-08	9.82034
MME	1.69358	6.4269	6.02539	6.32e-09	2.77e-08	9.66802
VSIG2	-1.21154	7.65224	-6.01986	6.51e-09	2.85e-08	9.63915
HOTTIP	-1.04594	4.94815	-5.95435	9.23e-09	3.95e-08	9.29868
DEFA6	1.6572	9.41923	5.8894	1.3e-08	5.45e-08	8.96384
WFDC2	-1.02239	8.36201	-5.69997	3.51e-08	1.38e-07	8.00299
CPS1	1.65118	7.05342	5.6747	3.99e-08	1.55e-07	7.87663
CD177	-1.42639	7.76168	-5.63786	4.83e-08	1.86e-07	7.69317
NOX1	-1.22373	7.97968	-5.60378	5.74e-08	2.19e-07	7.52424
MGAM	1.45308	8.17737	5.47275	1.11e-07	4.1e-07	6.88217
MUC12	-1.02966	6.09372	-5.2981	2.65e-07	9.24e-07	6.04475
HOXD10	-1.18346	6.08081	-5.21998	3.88e-07	1.33e-06	5.6771
ABCG5	1.248	5.18431	5.08142	7.54e-07	2.46e-06	5.03574
TM4SF20	1.01997	8.38678	4.92103	1.6e-06	4.95e-06	4.31076
DEFA5	1.3804	9.65958	4.91524	1.65e-06	5.08e-06	4.28493
MS4A12	-1.40344	9.1076	-4.87806	1.95e-06	5.97e-06	4.11971
DAB1	1.11832	5.41122	4.65464	5.38e-06	1.53e-05	3.14877
CA1	-1.14379	10.4488	-4.65369	5.4e-06	1.53e-05	3.14473
SPINK5	-1.20837	7.66716	-4.61754	6.34e-06	1.78e-05	2.99122
LEFTY1	-1.01257	7.47728	-4.20607	3.67e-05	9.2e-05	1.3153
INSL5	-1.07114	7.00727	-4.13798	4.85e-05	0.000119497	1.0509
CEACAM7	-1.12427	6.69942	-4.12424	5.13e-05	0.000125775	0.998008
FAM3B	1.24126	8.33113	4.10047	5.65e-05	0.000137506	0.906842
CCL25	1.05223	4.69519	3.97127	9.46e-05	0.0002229	0.419398
TM4SF4	1.02499	4.78223	3.95571	0.000100539	0.000235797	0.361623
SLC7A9	1.13174	6.65776	3.59845	0.000388874	0.000823479	-0.90984
MTTP	1.30776	6.04283	3.50696	0.000541024	0.00111995	-1.21812
PRAC1	-1.01756	6.28515	-3.41139	0.000758467	0.00153224	-1.53253
FABP6	1.13723	7.59717	3.16589	0.00174651	0.00331216	-2.30382
APOB	1.14163	6.93603	3.10975	0.00209908	0.00392204	-2.47279
APOC3	1.05357	7.25598	3.05899	0.00247326	0.00456251	-2.62315
KCNJ13	1.01304	5.13786	3.04549	0.00258262	0.00474922	-2.66275
