# Supplementary material for: Novel candidate drugs in anti-tumor necrosis factor refractory Crohn’s diseases: in silico study for drug repositioning
Source: Sci Rep. 2020 Jul 1;10:10708. doi: 10.1038/s41598-020-67801-0 (PMC7330029; doi:10.1038/s41598-020-67801-0)
Supplement: Supplementary file 6 — Supplementary file6 (XLS 38 kb) [file 41598_2020_67801_MOESM6_ESM.xls]

## Sheet: upGene
	Upgene	Downgene
1	CXCL1	PAQR5
2	FIBIN	CDHR1
3	FCGR3B	WSCD1
4	S100A8	ABCA8
5	CXCL6	DPP10-AS1
6	MMP1	VIPR1
7	IGFBP5	GUCA2B
8	CHI3L1	FRMD1
9	MMP3	PLEKHG6
10	IL1RN	FAM189A1
11	FPR1	IGSF9
12	TRIB2	CA7
13	MNDA	PKIB
14	AQP9	LAMA1
15	CXCL8	BEST4
16	CXCL11	CLDN8
17	WNT5A	THRB
18	GZMB	PDE9A
19	PROK2	SGK2
20	SOCS3	TRABD2A
21	DUSP4	SATB2
22	CXCR2	SLC26A2
23	S100A9	AGFG2
24	CARD6	TRPM6
25	GBP5	SLC26A3
26	FCGR1B	PIGZ
27	PDPN	HMGCS2
28	GPX8	HSD11B2
29	COL4A1	ISX
30	C2CD4A	WNK4
31	NCF2	SLC17A4
32	CXCL5	MMP28
33	RGS5	SLC30A10
34	IDO1	SLC16A9
35	BCL2A1	TMEM72
36	CCL11	WDR78
37	SOD2	C10ORF99
38	OAS2	PLCE1
39	PAPPA	AQP8
40	IL1B	PCK1
41	COL1A2	AIFM3
42	WARS	FOXD2-AS1
43	GPR4	CWH43
44	STEAP4	CHP2
45	CXCL10	SATB2-AS1
46	CLEC4E	CKB
47	TNFAIP6	FXYD3
48	LILRB2	LYPD8
49	PECAM1	SCNN1B
50	HAPLN3	HOXA11-AS
51	CCL2	NXPE4
52	GBP1	CA4
53	CSF2RB	VSIG2
54	ADGRE2	WFDC2
55	SLC2A3	CD177
56	THBS2	NOX1
57	CD55	MUC12
58	FGR	MS4A12
59	CXCL2	CA1
60	VNN2	SPINK5
61	CFI	LEFTY1
62	CD274	INSL5
63	HCAR3	CEACAM7
64	TDO2	PRAC1
65	FOXQ1
66	ECSCR
67	SELP
68	DEFB4A
69	GBP4
70	MMP10
71	STAT1
72	FAP
73	ANGPTL2
74	PLEK
75	CDH11
76	LILRB3
77	CXCL3
78	NNMT
79	PDE4B
80	CSTA
81	CTHRC1
82	PTGS2
83	CXCL9
84	CHN1
85	SELL
86	TLR2
87	LYN
88	SERPINA3
89	CTLA4
90	FCGR2C
91	FCGR2A
92	PLA1A
93	CLDN18
94	COL12A1
95	LAMP3
96	HSD11B1
97	GREM1
98	NAMPT
99	CEMIP
100	KCNJ15
101	PTGES
102	TNC
103	GPR65
104	GUCY1A1
105	TAGAP
106	CHRDL2
107	G0S2
108	SERPINB9
109	CALHM6
110	LCP2
111	JAK3
112	STC1
113	CCL4
114	GEM
115	THBD
116	TLR1
117	SRGN
118	ADAMTS2
119	MMP12
120	SNX10
121	C4BPB
122	SELE
123	GPR176
124	DSE
125	IFI44
126	CREB5
127	NR4A3
128	ADAMTS12
129	IFI44L
130	LRRK2
131	IFIT3
132	CD86
133	ICAM1
134	PTPRC
135	OSM
136	EGR3
137	RGS18
138	TFPI2
139	SLC6A14
140	PCDH17
141	COL1A1
142	SPP1
143	TWIST1
144	ACSL1
145	C1S
146	IL24
147	RHOH
148	LYZ
149	CHI3L2
150	MMP9
151	FOLH1B
152	ACKR4
153	FOLH1
154	IL13RA2
155	SLC25A37
156	SLC16A4
157	SERPINB5
158	LPL
159	CLDN2
160	VNN1
161	REG1A
162	PRRX1
163	SERPINA1
164	REG1B
165	CCL18
166	REG4
167	REG3A
168	ALDOB
169	MME
170	DEFA6
171	CPS1
172	MGAM
173	ABCG5
174	TM4SF20
175	DEFA5
176	DAB1
177	FAM3B
178	SLC7A9
179	MTTP
180	FABP6
181	APOB
182	APOC3
183	KCNJ13
