# Supplementary material for: Novel candidate drugs in anti-tumor necrosis factor refractory Crohn’s diseases: in silico study for drug repositioning
Source: Sci Rep. 2020 Jul 1;10:10708. doi: 10.1038/s41598-020-67801-0 (PMC7330029; doi:10.1038/s41598-020-67801-0)
Supplement: Supplementary file 7 — Supplementary file7 (XLS 996 kb) [file 41598_2020_67801_MOESM7_ESM.xls]

## Sheet: by cmap name
rank	cmap name	mean	n	enrichment	p	specificity	percent non-null
1	seneciphylline	0.37	4	0.879	0.0003	0	50
2	5194442	-0.523	4	-0.878	0.00052	0.0127	75
3	vincamine	-0.333	6	-0.726	0.00085	0.0118	50
4	nystatin	0.702	3	0.918	0.00114	0.0058	100
5	ritodrine	0.382	4	0.815	0.00223	0	50
6	florfenicol	0.356	4	0.766	0.00579	0	50
7	iopromide	-0.335	4	-0.754	0.00738	0.0074	50
8	diperodon	0.428	3	0.844	0.00743	0	66
9	debrisoquine	-0.297	4	-0.744	0.00853	0.0061	50
10	NU-1025	0.53	2	0.923	0.01179	0.0159	100
11	STOCK1N-35215	0.355	3	0.812	0.0134	0.0337	66
12	glycocholic acid	0.404	4	0.697	0.01753	0.0143	75
13	sulfaquinoxaline	-0.417	3	-0.792	0.01827	0.0309	66
14	anisomycin	0.505	4	0.684	0.02133	0.3608	75
15	cromoglicic acid	-0.255	2	-0.877	0.03044	0.0387	50
16	helveticoside	0.317	6	0.55	0.03127	0.4128	50
17	spaglumic acid	-0.415	2	-0.872	0.03263	0.0807	50
18	nimodipine	-0.315	4	-0.652	0.03471	0.02	50
19	atropine oxide	0.396	5	0.585	0.03819	0.0066	60
20	AH-23848	0.409	3	0.718	0.04413	0.0297	66
21	CP-944629	-0.322	4	-0.622	0.05093	0.1044	50
22	amrinone	-0.334	4	-0.619	0.05309	0.1193	50
23	pirinixic acid	-0.356	5	-0.548	0.05946	0.0495	60
24	droperidol	0.315	4	0.609	0.06026	0.0303	50
25	tetrandrine	0.131	4	0.603	0.06477	0.1667	50
26	nifenazone	0.378	5	0.539	0.06979	0.0375	60
27	clenbuterol	0.404	5	0.539	0.07017	0.0621	60
28	diprophylline	0.396	5	0.536	0.07249	0.0994	60
29	thiamine	-0.533	3	-0.657	0.08014	0.0904	66
30	flutamide	0.408	5	0.526	0.08235	0.0633	60
31	bacitracin	0.528	3	0.653	0.08465	0.0816	66
32	tridihexethyl	-0.361	4	-0.573	0.09224	0.1616	50
33	SC-19220	-0.344	4	-0.547	0.12151	0.0621	50
34	strophanthidin	0.316	4	0.54	0.12562	0.4215	50
35	tribenoside	0.352	4	0.538	0.1294	0.254	50
36	Prestwick-1100	0.3	4	0.519	0.15413	0.1258	50
37	N-acetylmuramic acid	0.326	4	0.518	0.1556	0.1928	50
38	desipramine	0.328	4	0.509	0.16792	0.4474	50
39	5182598	0.399	2	0.696	0.18482	0.3791	50
40	cefuroxime	-0.404	4	-0.488	0.20723	0.2983	50
41	fenbendazole	0.385	4	0.484	0.20939	0.356	50
42	hymecromone	0.332	4	0.483	0.21142	0.2192	50
43	clorsulon	0.424	4	0.48	0.21749	0.5205	50
44	antazoline	0.378	4	0.478	0.22103	0.2222	50
45	hexetidine	0.371	4	0.476	0.22559	0.6244	50
46	etifenin	-0.366	4	-0.476	0.23082	0.2874	50
47	parthenolide	-0.345	4	-0.468	0.24944	0.5793	50
48	cefapirin	-0.189	4	-0.465	0.25411	0.3077	50
49	chlorphenesin	-0.367	4	-0.465	0.25463	0.4223	50
50	metixene	0.334	4	0.46	0.26106	0.478	50
51	cicloheximide	0.322	4	0.46	0.26143	0.5311	50
52	semustine	-0.327	4	-0.461	0.2642	0.4963	50
53	tiletamine	0.138	4	0.457	0.26945	0.3456	50
54	aminophylline	0.195	4	0.454	0.276	0.2097	50
55	pregnenolone	0.322	4	0.452	0.28031	0.4065	50
56	vinburnine	0.337	4	0.441	0.3078	0.3977	50
57	ciprofibrate	-0.336	4	-0.442	0.31005	0.2938	50
58	Trolox C	-0.139	4	-0.438	0.32131	0.3228	50
59	econazole	0.104	4	0.433	0.33024	0.6	50
60	pilocarpine	0.315	4	0.428	0.34427	0.5912	50
61	withaferin A	0.169	4	0.423	0.3574	0.7158	50
62	5279552	-0.441	2	-0.498	0.50837	0.506	50
63	piperlongumine	-0.378	2	-0.483	0.56289	0.6835	50
64	AH-6809	0.012	2	-0.464	0.6342	0.6536	50
65	MK-886	0.291	2	0.438	0.71623	0.7516	50
66	exisulind	0.23	2	0.414	0.78584	0.7536	50
67	5286656	0.826	1	0.994	---	---	100
68	phenanthridinone	-0.844	1	-0.993	---	---	100
69	cytochalasin B	0.795	1	0.99	---	---	100
70	tioguanine	0.741	1	0.982	---	---	100
71	oligomycin	-0.634	1	-0.963	---	---	100
72	1,5-isoquinolinediol	-0.595	1	-0.954	---	---	100
73	DL-PPMP	0	1	-0.923	---	---	0
74	U0125	0.497	1	0.919	---	---	100
75	decitabine	0	1	-0.916	---	---	0
76	5186324	0	1	-0.912	---	---	0
77	5186223	0	1	-0.911	---	---	0
78	tyrphostin AG-1478	0	1	-0.909	---	---	0
79	topiramate	0	1	-0.903	---	---	0
80	5149715	0	1	-0.876	---	---	0
81	ikarugamycin	-0.266	3	-0.871	---	---	33
82	DL-thiorphan	0	2	0.854	---	---	0
83	12,13-EODE	0	1	-0.853	---	---	0
84	BW-B70C	0	1	-0.85	---	---	0
85	pyrithyldione	-0.146	4	-0.85	---	---	25
86	5151277	0	1	-0.845	---	---	0
87	arecoline	-0.217	4	-0.84	---	---	25
88	5114445	0	1	0.835	---	---	0
89	thapsigargin	-0.244	3	-0.835	---	---	33
90	dexverapamil	0	1	0.829	---	---	0
91	5152487	0	1	0.827	---	---	0
92	blebbistatin	0	2	0.825	---	---	0
93	tyrphostin AG-825	0	1	0.815	---	---	0
94	celastrol	0	1	0.804	---	---	0
95	timolol	-0.144	4	-0.799	---	---	25
96	sulfamonomethoxine	-0.171	4	-0.799	---	---	25
97	Gly-His-Lys	-0.24	3	-0.798	---	---	33
98	5109870	0	1	0.792	---	---	0
99	5248896	0	2	0.783	---	---	0
100	Prestwick-1103	0	4	-0.78	---	---	0
101	PHA-00665752	0	1	0.779	---	---	0
102	Prestwick-1082	0	3	-0.773	---	---	0
103	isoflupredone	0	3	-0.771	---	---	0
104	phenyl biguanide	0	1	-0.768	---	---	0
105	gentamicin	0	4	-0.768	---	---	0
106	Prestwick-691	0	3	-0.767	---	---	0
107	sulindac sulfide	0	1	-0.76	---	---	0
108	rottlerin	0	3	0.757	---	---	0
109	levobunolol	-0.139	4	-0.756	---	---	25
110	STOCK1N-35696	0	2	-0.755	---	---	0
111	yohimbic acid	-0.202	3	-0.75	---	---	33
112	8-azaguanine	0	4	0.749	---	---	0
113	folic acid	-0.155	4	-0.748	---	---	25
114	diloxanide	-0.144	4	-0.748	---	---	25
115	MS-275	0	2	0.744	---	---	0
116	tacrolimus	0	3	-0.743	---	---	0
117	aciclovir	-0.096	6	-0.743	---	---	16
118	rescinnamine	0.292	3	0.742	---	---	33
119	tomelukast	0	1	-0.739	---	---	0
120	5252917	0	2	0.738	---	---	0
121	2-deoxy-D-glucose	0	1	-0.737	---	---	0
122	5255229	0	2	0.737	---	---	0
123	W-13	0	2	-0.736	---	---	0
124	quinostatin	0	2	0.735	---	---	0
125	adiphenine	0	5	-0.734	---	---	0
126	5140203	0	1	0.732	---	---	0
127	nadolol	0	4	-0.73	---	---	0
128	pheneticillin	-0.148	4	-0.727	---	---	25
129	tolnaftate	0	5	-0.725	---	---	0
130	pararosaniline	0	1	0.725	---	---	0
131	splitomicin	0	1	-0.72	---	---	0
132	corbadrine	0.159	4	0.72	---	---	25
133	viomycin	0	4	-0.718	---	---	0
134	diphenhydramine	-0.129	5	-0.718	---	---	20
135	imatinib	0	2	-0.715	---	---	0
136	PF-00539745-00	0	3	-0.714	---	---	0
137	iloprost	0	3	-0.713	---	---	0
138	HC toxin	0	1	0.71	---	---	0
139	heptaminol	0	5	-0.71	---	---	0
140	Y-27632	0	2	0.709	---	---	0
141	benzocaine	0	4	-0.708	---	---	0
142	felbinac	0	4	-0.708	---	---	0
143	monensin	0	6	-0.708	---	---	0
144	doxorubicin	0	3	0.707	---	---	0
145	menadione	0	2	0.705	---	---	0
146	atractyloside	0	5	-0.703	---	---	0
147	biperiden	0	5	-0.702	---	---	0
148	iopamidol	-0.15	4	-0.701	---	---	25
149	cefamandole	0	4	-0.699	---	---	0
150	5162773	0	1	0.696	---	---	0
151	clioquinol	0.15	5	0.693	---	---	20
152	Prestwick-692	0	4	-0.693	---	---	0
153	(-)-catechin	0	1	0.691	---	---	0
154	isometheptene	-0.174	4	-0.691	---	---	25
155	MG-132	0	1	0.686	---	---	0
156	2-aminobenzenesulfonamide	-0.148	4	-0.686	---	---	25
157	chenodeoxycholic acid	0	4	-0.684	---	---	0
158	milrinone	0	3	0.683	---	---	0
159	canadine	0	4	-0.682	---	---	0
160	thioperamide	-0.125	5	-0.682	---	---	20
161	trimethobenzamide	0	5	-0.681	---	---	0
162	calcium folinate	-0.131	5	-0.681	---	---	20
163	demecarium bromide	-0.111	4	-0.678	---	---	25
164	vancomycin	0	4	-0.678	---	---	0
165	alcuronium chloride	0	2	0.675	---	---	0
166	trihexyphenidyl	0	3	-0.673	---	---	0
167	vidarabine	0.137	4	0.673	---	---	25
168	lisuride	0	5	-0.671	---	---	0
169	exemestane	0	1	0.67	---	---	0
170	lasalocid	0	4	-0.67	---	---	0
171	tranexamic acid	0	5	-0.67	---	---	0
172	0297417-0002B	0	3	0.67	---	---	0
173	fludrocortisone	-0.094	8	-0.669	---	---	12
174	finasteride	-0.07	6	-0.667	---	---	16
175	thiamphenicol	0	5	-0.666	---	---	0
176	tetracycline	0	5	-0.663	---	---	0
177	Prestwick-642	-0.165	4	-0.662	---	---	25
178	daunorubicin	0	4	0.661	---	---	0
179	amantadine	-0.187	4	-0.66	---	---	25
180	indoprofen	0	4	-0.66	---	---	0
181	etiocholanolone	-0.088	6	-0.659	---	---	16
182	sulmazole	0	3	-0.659	---	---	0
183	midodrine	0	5	-0.657	---	---	0
184	furazolidone	0	4	-0.655	---	---	0
185	ajmaline	0	3	-0.655	---	---	0
186	methoxamine	-0.156	4	-0.654	---	---	25
187	chlortalidone	0	4	-0.648	---	---	0
188	GW-8510	0	4	0.648	---	---	0
189	clidinium bromide	0	4	-0.647	---	---	0
190	metronidazole	-0.092	5	-0.647	---	---	20
191	5224221	0	2	0.644	---	---	0
192	chloropyrazine	-0.181	4	-0.644	---	---	25
193	racecadotril	0	4	-0.644	---	---	0
194	cloxacillin	0	4	-0.642	---	---	0
195	NS-398	0.264	3	0.642	---	---	33
196	levonorgestrel	0	6	0.64	---	---	0
197	3-aminobenzamide	0	1	0.637	---	---	0
198	tocainide	0	4	-0.635	---	---	0
199	sulfamerazine	0.214	5	0.634	---	---	40
200	thioguanosine	0	4	0.632	---	---	0
201	fasudil	0	2	-0.631	---	---	0
202	urapidil	0.126	4	0.63	---	---	25
203	5213008	0	1	0.629	---	---	0
204	Prestwick-675	-0.171	4	-0.625	---	---	25
205	lansoprazole	0	4	-0.624	---	---	0
206	neostigmine bromide	-0.214	4	-0.624	---	---	25
207	piracetam	0.174	4	0.623	---	---	25
208	H-7	0	4	0.622	---	---	0
209	sanguinarine	0	2	0.622	---	---	0
210	diphenylpyraline	0	6	-0.622	---	---	0
211	orciprenaline	0.153	4	0.622	---	---	25
212	CP-320650-01	-0.064	8	-0.62	---	---	12
213	HNMPA-(AM)3	0	1	-0.619	---	---	0
214	myosmine	-0.119	6	-0.617	---	---	16
215	trimethylcolchicinic acid	0.145	4	0.617	---	---	25
216	ethionamide	0	3	-0.616	---	---	0
217	STOCK1N-35874	0	2	-0.614	---	---	0
218	iohexol	0	4	-0.613	---	---	0
219	phenoxybenzamine	0	4	0.612	---	---	0
220	gefitinib	0	1	-0.611	---	---	0
221	fluticasone	-0.118	4	-0.61	---	---	25
222	cefotiam	0	4	-0.61	---	---	0
223	acetylsalicylsalicylic acid	0.146	4	0.608	---	---	25
224	BCB000040	-0.166	4	-0.608	---	---	25
225	benzbromarone	-0.23	3	-0.607	---	---	33
226	maprotiline	0	4	-0.606	---	---	0
227	lomustine	0.015	4	-0.604	---	---	25
228	xamoterol	0	3	-0.604	---	---	0
229	streptomycin	-0.178	4	-0.602	---	---	25
230	demecolcine	0	1	0.602	---	---	0
231	luteolin	0	4	0.602	---	---	0
232	clofazimine	-0.114	5	-0.601	---	---	20
233	dihydroergocristine	0	4	-0.599	---	---	0
234	pyrvinium	0	6	0.598	---	---	0
235	ketotifen	0	4	-0.598	---	---	0
236	bambuterol	0	4	-0.597	---	---	0
237	betulinic acid	0	4	-0.596	---	---	0
238	pivampicillin	0.134	4	0.594	---	---	25
239	fendiline	-0.165	3	-0.594	---	---	33
240	alsterpaullone	0	3	0.592	---	---	0
241	pentoxifylline	0.128	5	-0.591	---	---	0
242	khellin	0	5	-0.591	---	---	0
243	felodipine	0.089	7	0.59	---	---	14
244	norethisterone	0	4	0.59	---	---	0
245	atropine	0.133	4	0.583	---	---	25
246	fenoterol	0	3	0.58	---	---	0
247	tranylcypromine	0.118	5	0.579	---	---	20
248	phthalylsulfathiazole	0	5	0.577	---	---	0
249	vanoxerine	0	4	-0.575	---	---	0
250	levomepromazine	0	4	-0.574	---	---	0
251	perhexiline	0	4	0.572	---	---	0
252	fisetin	0	1	0.571	---	---	0
253	memantine	-0.192	4	-0.569	---	---	25
254	sulconazole	0	4	0.568	---	---	0
255	cefotetan	-0.204	3	-0.567	---	---	33
256	remoxipride	0.17	4	0.566	---	---	25
257	levopropoxyphene	0	4	-0.565	---	---	0
258	clomifene	0.171	4	0.564	---	---	25
259	suloctidil	0.165	4	0.564	---	---	25
260	5666823	0	1	0.563	---	---	0
261	clebopride	-0.141	4	-0.562	---	---	25
262	ranitidine	0.234	5	0.561	---	---	40
263	mebendazole	0	5	0.561	---	---	0
264	metampicillin	0	5	-0.561	---	---	0
265	harmol	-0.156	4	-0.56	---	---	25
266	sulfadimethoxine	0.082	5	-0.559	---	---	0
267	hexestrol	0	4	0.559	---	---	0
268	diethylstilbestrol	0.051	6	-0.559	---	---	16
269	bufexamac	0	4	0.557	---	---	0
270	apramycin	0	4	0.556	---	---	0
271	roxithromycin	0.099	4	0.556	---	---	25
272	alprenolol	-0.135	4	-0.554	---	---	25
273	bumetanide	-0.126	4	-0.553	---	---	25
274	dexpanthenol	0.182	4	0.553	---	---	25
275	meclozine	0	5	0.55	---	---	0
276	latamoxef	0	3	0.55	---	---	0
277	isoetarine	0.168	4	0.549	---	---	25
278	terfenadine	0	3	0.548	---	---	0
279	metoprolol	0	4	-0.546	---	---	0
280	pivmecillinam	0	4	-0.546	---	---	0
281	neomycin	0.24	5	0.546	---	---	40
282	atropine methonitrate	0.219	3	0.544	---	---	33
283	Prestwick-1083	0	3	-0.544	---	---	0
284	bepridil	0.199	4	0.543	---	---	25
285	lidocaine	0	5	-0.543	---	---	0
286	monocrotaline	0.162	4	0.542	---	---	25
287	camptothecin	0	3	0.54	---	---	0
288	noretynodrel	0.137	4	0.54	---	---	25
289	azacitidine	0	3	0.54	---	---	0
290	apigenin	0	4	0.54	---	---	0
291	cantharidin	0	1	0.538	---	---	0
292	pipemidic acid	-0.158	3	-0.538	---	---	33
293	5155877	-0.147	4	-0.538	---	---	25
294	ethaverine	0	4	0.538	---	---	0
295	oxamniquine	-0.171	4	-0.537	---	---	25
296	co-dergocrine mesilate	0	4	-0.537	---	---	0
297	alfuzosin	0.144	5	0.537	---	---	20
298	doxycycline	-0.29	5	-0.537	---	---	40
299	mevalolactone	0	3	-0.536	---	---	0
300	TTNPB	0	2	-0.535	---	---	0
301	astemizole	0	5	0.533	---	---	0
302	podophyllotoxin	0.204	4	-0.532	---	---	0
303	dirithromycin	0.145	3	0.532	---	---	33
304	proscillaridin	0	3	0.531	---	---	0
305	doxazosin	0	4	0.531	---	---	0
306	chrysin	0	3	0.53	---	---	0
307	N-phenylanthranilic acid	0	1	-0.53	---	---	0
308	mefexamide	0	4	-0.53	---	---	0
309	salbutamol	0.144	5	0.529	---	---	20
310	terazosin	0.025	4	-0.528	---	---	25
311	chlormezanone	-0.162	4	-0.528	---	---	25
312	bethanechol	-0.198	4	-0.526	---	---	25
313	Prestwick-967	-0.237	4	-0.525	---	---	25
314	Prestwick-559	0	3	0.525	---	---	0
315	merbromin	0.127	5	-0.524	---	---	0
316	corynanthine	0	3	0.523	---	---	0
317	iproniazid	0.111	5	-0.523	---	---	0
318	medrysone	0	6	0.523	---	---	0
319	octopamine	0.183	4	0.522	---	---	25
320	fusaric acid	0.117	4	0.521	---	---	25
321	ondansetron	-0.163	4	-0.521	---	---	25
322	skimmianine	0	4	0.521	---	---	0
323	ioxaglic acid	-0.318	3	-0.517	---	---	33
324	metaraminol	0	4	0.516	---	---	0
325	dropropizine	-0.228	4	-0.516	---	---	25
326	sodium phenylbutyrate	-0.08	7	-0.515	---	---	14
327	guanethidine	0.275	3	0.515	---	---	33
328	oxamic acid	0	1	0.512	---	---	0
329	triflusal	0	3	0.512	---	---	0
330	SB-203580	0	5	-0.512	---	---	0
331	proadifen	0.164	4	0.511	---	---	25
332	spiperone	0	2	0.511	---	---	0
333	pseudopelletierine	0.143	4	0.51	---	---	25
334	dopamine	0	1	-0.509	---	---	0
335	irinotecan	0.226	3	0.509	---	---	33
336	dimenhydrinate	0	4	-0.509	---	---	0
337	repaglinide	0	4	0.508	---	---	0
338	gabexate	0.121	4	-0.508	---	---	0
339	iocetamic acid	0	4	-0.507	---	---	0
340	cyclic adenosine monophosphate	0	4	-0.507	---	---	0
341	ricinine	0.109	4	0.507	---	---	25
342	0175029-0000	0	6	0.507	---	---	0
343	flumequine	-0.191	4	-0.506	---	---	25
344	CP-645525-01	0	3	0.506	---	---	0
345	Prestwick-983	0.188	3	-0.505	---	---	0
346	mercaptopurine	0	2	-0.505	---	---	0
347	bromperidol	-0.244	3	0.505	---	---	0
348	decamethonium bromide	0	4	-0.504	---	---	0
349	rimexolone	0	4	0.504	---	---	0
350	etamsylate	0.163	4	0.503	---	---	25
351	suramin sodium	-0.194	4	-0.502	---	---	25
352	trazodone	0	3	0.502	---	---	0
353	cloperastine	0	6	0.502	---	---	0
354	theobromine	0.178	4	0.502	---	---	25
355	omeprazole	0	4	0.501	---	---	0
356	yohimbine	-0.343	5	-0.501	---	---	40
357	dimethyloxalylglycine	0	1	-0.5	---	---	0
358	fluorometholone	0	4	0.5	---	---	0
359	methyldopate	0	4	-0.5	---	---	0
360	meteneprost	0	4	-0.5	---	---	0
361	minoxidil	-0.114	5	-0.5	---	---	20
362	nitrofurantoin	0.102	5	0.499	---	---	20
363	CP-863187	0	4	-0.499	---	---	0
364	sulfadoxine	0	3	0.497	---	---	0
365	talampicillin	0.164	4	0.497	---	---	25
366	simvastatin	-0.029	4	0.496	---	---	25
367	procarbazine	0.31	3	0.496	---	---	33
368	famprofazone	0	6	0.494	---	---	0
369	etacrynic acid	-0.208	3	-0.494	---	---	33
370	acemetacin	0	4	-0.494	---	---	0
371	progesterone	0.153	4	0.493	---	---	25
372	antimycin A	0	5	0.492	---	---	0
373	guanabenz	0.134	5	-0.492	---	---	0
374	carbachol	0	4	0.492	---	---	0
375	CP-319743	0.151	4	0.492	---	---	25
376	scriptaid	0.252	3	0.491	---	---	33
377	benzathine benzylpenicillin	0	4	-0.491	---	---	0
378	arachidonyltrifluoromethane	0	2	-0.489	---	---	0
379	benzonatate	0.279	5	0.488	---	---	40
380	Prestwick-857	0.177	4	-0.487	---	---	0
381	lysergol	0	4	0.487	---	---	0
382	CP-690334-01	-0.075	8	-0.486	---	---	12
383	gibberellic acid	0	4	-0.486	---	---	0
384	meticrane	0	5	0.485	---	---	0
385	sulfacetamide	-0.217	4	-0.485	---	---	25
386	PNU-0293363	0	3	-0.485	---	---	0
387	nortriptyline	0.136	4	0.484	---	---	25
388	carbenoxolone	0	4	-0.484	---	---	0
389	nabumetone	0	4	0.483	---	---	0
390	guanadrel	-0.019	5	-0.482	---	---	20
391	trapidil	0	3	-0.482	---	---	0
392	ribavirin	0.16	4	-0.481	---	---	0
393	3-acetamidocoumarin	0.14	4	-0.481	---	---	0
394	domperidone	0.193	4	0.481	---	---	25
395	nisoxetine	0.144	4	0.481	---	---	25
396	ionomycin	0	3	-0.481	---	---	0
397	flufenamic acid	0	6	0.481	---	---	0
398	6-bromoindirubin-3'-oxime	-0.357	7	-0.48	---	---	42
399	ebselen	0	3	0.48	---	---	0
400	articaine	0	3	-0.479	---	---	0
401	harpagoside	0	4	-0.479	---	---	0
402	vinblastine	0.203	3	-0.478	---	---	0
403	atracurium besilate	0	3	-0.478	---	---	0
404	penbutolol	0	3	-0.478	---	---	0
405	lisinopril	0	3	0.478	---	---	0
406	napelline	0.128	4	0.478	---	---	25
407	streptozocin	0	4	-0.478	---	---	0
408	colistin	0.172	4	-0.477	---	---	0
409	ceforanide	0	4	-0.477	---	---	0
410	chlorogenic acid	0	4	-0.477	---	---	0
411	liothyronine	0	4	0.476	---	---	0
412	flunarizine	0	4	0.476	---	---	0
413	metyrapone	0	4	0.476	---	---	0
414	mafenide	0.005	5	-0.474	---	---	20
415	dipyridamole	0	6	0.474	---	---	0
416	griseofulvin	0.263	5	0.474	---	---	40
417	trifluridine	0.179	4	0.473	---	---	25
418	0317956-0000	-0.105	8	-0.472	---	---	25
419	carteolol	-0.025	4	-0.472	---	---	25
420	homosalate	0	4	-0.472	---	---	0
421	ampyrone	0.131	5	-0.471	---	---	0
422	cefalonium	-0.29	3	-0.471	---	---	33
423	BAS-012416453	0	3	-0.47	---	---	0
424	ifenprodil	0	4	0.47	---	---	0
425	methylergometrine	0	4	0.47	---	---	0
426	dapsone	0	5	-0.469	---	---	0
427	mepacrine	0	2	-0.469	---	---	0
428	arcaine	0	4	-0.469	---	---	0
429	aminophenazone	0.147	5	0.468	---	---	20
430	carbimazole	0.211	3	-0.467	---	---	0
431	dicloxacillin	0	4	-0.467	---	---	0
432	dequalinium chloride	0	4	0.466	---	---	0
433	mecamylamine	0	3	0.466	---	---	0
434	cortisone	0	3	0.466	---	---	0
435	0173570-0000	0.222	6	0.465	---	---	33
436	amoxicillin	0	4	0.465	---	---	0
437	PHA-00745360	0.084	8	-0.465	---	---	0
438	naringenin	0.173	4	-0.464	---	---	0
439	colecalciferol	0.167	4	0.464	---	---	25
440	zomepirac	0.168	4	0.463	---	---	25
441	moroxydine	-0.11	5	-0.463	---	---	20
442	geldanamycin	0.179	15	0.463	---	---	26
443	16-phenyltetranorprostaglandin E2	-0.164	4	-0.462	---	---	25
444	calmidazolium	0	2	0.461	---	---	0
445	chlorhexidine	-0.016	5	-0.461	---	---	20
446	pinacidil	0	4	-0.461	---	---	0
447	cisapride	0	4	0.461	---	---	0
448	cefoperazone	0	3	-0.461	---	---	0
449	eticlopride	0.137	4	-0.461	---	---	0
450	propranolol	0	4	-0.46	---	---	0
451	levcycloserine	0.146	4	0.459	---	---	25
452	nimesulide	0.164	4	0.459	---	---	25
453	quipazine	0	4	-0.459	---	---	0
454	mebhydrolin	0	4	-0.459	---	---	0
455	capsaicin	0.167	4	0.458	---	---	25
456	fluspirilene	0	4	0.458	---	---	0
457	morantel	0	5	0.458	---	---	0
458	nomifensine	0.134	5	0.458	---	---	20
459	pepstatin	-0.178	4	-0.457	---	---	25
460	difenidol	0	3	0.456	---	---	0
461	betonicine	-0.1	6	-0.456	---	---	16
462	flunixin	0.14	5	0.454	---	---	20
463	citalopram	0	4	-0.454	---	---	0
464	suprofen	-0.171	4	-0.452	---	---	25
465	tonzonium bromide	0	4	0.452	---	---	0
466	mefloquine	0	5	0.452	---	---	0
467	adrenosterone	0	4	0.451	---	---	0
468	glafenine	0	4	0.45	---	---	0
469	N-acetyl-L-leucine	0	4	0.45	---	---	0
470	mitoxantrone	0	3	0.45	---	---	0
471	butein	0	2	-0.45	---	---	0
472	butoconazole	0.152	4	0.449	---	---	25
473	nizatidine	0	4	-0.449	---	---	0
474	ronidazole	0	3	0.449	---	---	0
475	ginkgolide A	0	4	0.448	---	---	0
476	chlorambucil	0.13	4	0.448	---	---	25
477	hydroquinine	0.083	4	-0.448	---	---	25
478	doxepin	-0.295	3	-0.448	---	---	33
479	PHA-00846566E	0.191	3	0.448	---	---	33
480	PF-01378883-00	0	4	-0.448	---	---	0
481	imidurea	0	3	0.448	---	---	0
482	ampicillin	0	4	-0.448	---	---	0
483	etofylline	0.142	5	0.447	---	---	20
484	allantoin	0.13	5	0.447	---	---	20
485	clofibrate	0	2	0.447	---	---	0
486	prenylamine	0	4	0.446	---	---	0
487	PHA-00767505E	-0.113	4	-0.446	---	---	25
488	bergenin	0	4	-0.446	---	---	0
489	etomidate	0	3	0.445	---	---	0
490	etynodiol	0.025	4	-0.445	---	---	25
491	thiamazole	-0.105	6	-0.444	---	---	16
492	baclofen	-0.129	5	-0.443	---	---	20
493	loracarbef	0	4	-0.443	---	---	0
494	verteporfin	0	3	0.443	---	---	0
495	SC-560	0	3	-0.442	---	---	0
496	fludroxycortide	0.162	5	0.442	---	---	20
497	puromycin	0.186	4	0.441	---	---	25
498	betaxolol	-0.136	4	0.441	---	---	0
499	guanfacine	0	5	0.441	---	---	0
500	Prestwick-860	0	4	0.441	---	---	0
501	etilefrine	0	4	-0.44	---	---	0
502	betahistine	0	4	0.44	---	---	0
503	norfloxacin	0.075	5	0.44	---	---	40
504	alexidine	0	4	0.44	---	---	0
505	protriptyline	0	4	0.44	---	---	0
506	celecoxib	0	5	-0.438	---	---	0
507	isosorbide	0	4	-0.438	---	---	0
508	methacholine chloride	0	3	0.438	---	---	0
509	nilutamide	0	4	-0.437	---	---	0
510	triamterene	0	5	-0.437	---	---	0
511	captopril	-0.015	5	-0.437	---	---	20
512	meptazinol	0	4	0.437	---	---	0
513	nialamide	0.172	4	0.437	---	---	25
514	cinchocaine	0.264	5	0.437	---	---	40
515	betulin	-0.245	3	-0.436	---	---	33
516	biotin	0.157	3	0.436	---	---	33
517	clemizole	0	5	0.436	---	---	0
518	benzethonium chloride	0	3	0.436	---	---	0
519	bisacodyl	0	4	0.435	---	---	0
520	zaprinast	0	4	-0.435	---	---	0
521	zuclopenthixol	0	4	-0.435	---	---	0
522	nomegestrol	0	3	-0.435	---	---	0
523	meclocycline	0	4	-0.434	---	---	0
524	naproxen	-0.059	9	-0.434	---	---	11
525	alvespimycin	0.101	12	0.434	---	---	16
526	amylocaine	0	5	-0.434	---	---	0
527	cycloserine	0	4	0.433	---	---	0
528	chlortetracycline	-0.124	5	-0.433	---	---	20
529	Prestwick-1084	0	4	0.433	---	---	0
530	rilmenidine	-0.167	4	-0.433	---	---	25
531	stachydrine	-0.014	4	-0.433	---	---	25
532	halofantrine	0	3	-0.432	---	---	0
533	pirlindole	0	3	-0.43	---	---	0
534	bezafibrate	0.201	4	0.43	---	---	25
535	roxarsone	0	4	0.429	---	---	0
536	triflupromazine	0	4	-0.429	---	---	0
537	trioxysalen	0	4	0.429	---	---	0
538	zalcitabine	0	4	-0.429	---	---	0
539	alfaxalone	0.215	3	0.428	---	---	33
540	sitosterol	0	4	0.428	---	---	0
541	MG-262	-0.211	3	-0.427	---	---	33
542	amprolium	-0.047	5	0.427	---	---	20
543	butacaine	0	4	-0.426	---	---	0
544	scoulerine	0.15	4	0.426	---	---	25
545	dexpropranolol	0	3	0.425	---	---	0
546	isocorydine	0.159	4	0.425	---	---	25
547	alimemazine	-0.212	4	-0.425	---	---	25
548	5211181	0	2	-0.424	---	---	0
549	iodixanol	0	3	-0.424	---	---	0
550	ciclopirox	0.142	4	-0.424	---	---	0
551	clomipramine	0	4	0.424	---	---	0
552	moxisylyte	0.129	5	0.423	---	---	20
553	netilmicin	0	4	-0.423	---	---	0
554	cefaclor	0.134	4	-0.423	---	---	0
555	PF-00875133-00	0	3	-0.423	---	---	0
556	testosterone	-0.025	5	0.422	---	---	20
557	N-acetyl-L-aspartic acid	0.204	4	0.422	---	---	25
558	epiandrosterone	0	4	0.422	---	---	0
559	tenoxicam	0	4	-0.422	---	---	0
560	hydrocortisone	0	3	0.421	---	---	0
561	trimethadione	0	4	-0.421	---	---	0
562	halcinonide	0	5	0.42	---	---	0
563	sulfametoxydiazine	0	4	0.42	---	---	0
564	cefepime	0	4	-0.42	---	---	0
565	ketanserin	0.131	4	0.418	---	---	25
566	oxybenzone	0.145	4	-0.418	---	---	0
567	altretamine	0.177	4	0.418	---	---	25
568	ceftazidime	0.178	3	0.418	---	---	33
569	natamycin	0	4	0.417	---	---	0
570	PHA-00816795	0	2	-0.417	---	---	0
571	dextromethorphan	0.163	4	0.417	---	---	25
572	Prestwick-665	0	5	0.417	---	---	0
573	rolitetracycline	0	4	0.416	---	---	0
574	sulfamethizole	-0.085	4	0.416	---	---	25
575	rolipram	0.126	4	0.415	---	---	25
576	imipenem	0	4	0.415	---	---	0
577	sulfadiazine	0.123	5	0.414	---	---	20
578	ambroxol	0.143	4	-0.414	---	---	0
579	procaine	0	5	0.414	---	---	0
580	5253409	0	2	-0.414	---	---	0
581	brinzolamide	0.003	4	-0.413	---	---	25
582	pargyline	0	4	0.413	---	---	0
583	doxylamine	0.257	5	0.413	---	---	40
584	meclofenamic acid	0.104	5	-0.413	---	---	0
585	sulpiride	-0.139	5	-0.413	---	---	20
586	hesperetin	0.105	5	0.412	---	---	20
587	clopamide	0	4	-0.412	---	---	0
588	labetalol	0.032	4	0.411	---	---	25
589	flurbiprofen	-0.002	5	0.411	---	---	20
590	promethazine	0.152	4	0.411	---	---	25
591	cinchonine	0.188	4	-0.411	---	---	0
592	ursodeoxycholic acid	0	3	0.41	---	---	0
593	gelsemine	0	4	-0.41	---	---	0
594	dydrogesterone	0.171	4	0.409	---	---	25
595	hydroxyachillin	0.196	4	0.409	---	---	25
596	prednicarbate	0	3	-0.409	---	---	0
597	ascorbic acid	-0.168	4	-0.409	---	---	25
598	(+)-chelidonine	0.152	4	0.409	---	---	25
599	(-)-MK-801	0.032	4	0.409	---	---	25
600	pimozide	0.132	4	0.409	---	---	25
601	bemegride	0	4	-0.408	---	---	0
602	hycanthone	-0.014	4	-0.408	---	---	25
603	chloramphenicol	0	4	0.408	---	---	0
604	piperidolate	0	3	0.408	---	---	0
605	cefoxitin	-0.141	4	-0.407	---	---	25
606	cytisine	0	4	-0.407	---	---	0
607	pyridoxine	0	4	0.407	---	---	0
608	ketoconazole	0.168	4	0.406	---	---	25
609	papaverine	0.15	4	0.406	---	---	25
610	pirenzepine	0.12	5	0.406	---	---	20
611	protoveratrine A	0	4	0.406	---	---	0
612	dantrolene	-0.105	6	-0.406	---	---	16
613	estrone	0.15	4	0.406	---	---	25
614	lovastatin	0.017	4	-0.406	---	---	25
615	pempidine	0	5	0.405	---	---	0
616	metolazone	-0.149	5	-0.405	---	---	20
617	ivermectin	0	5	0.404	---	---	0
618	monastrol	0	8	-0.404	---	---	0
619	oxolamine	0	4	-0.403	---	---	0
620	aconitine	0	4	-0.403	---	---	0
621	aminohippuric acid	0	4	0.402	---	---	0
622	terbutaline	0.125	4	0.402	---	---	25
623	suxibuzone	0.006	4	0.401	---	---	25
624	oxolinic acid	0.15	5	0.401	---	---	20
625	xylometazoline	-0.179	4	0.4	---	---	0
626	4,5-dianilinophthalimide	0	2	0.4	---	---	0
627	solasodine	0	6	0.4	---	---	0
628	moracizine	0	4	-0.399	---	---	0
629	SR-95531	0.053	4	0.399	---	---	25
630	staurosporine	0	4	-0.399	---	---	0
631	beta-escin	0	6	0.399	---	---	0
632	nefopam	-0.148	5	-0.399	---	---	20
633	tolazamide	0	3	-0.398	---	---	0
634	guaifenesin	-0.221	6	-0.398	---	---	33
635	ellipticine	-0.157	4	0.398	---	---	0
636	kaempferol	-0.13	4	-0.398	---	---	25
637	moxonidine	0	3	0.398	---	---	0
638	lorglumide	0	5	0.398	---	---	0
639	mepyramine	0	4	0.397	---	---	0
640	myricetin	0.214	4	-0.397	---	---	0
641	resveratrol	0.063	9	0.396	---	---	11
642	pyrazinamide	0	4	0.396	---	---	0
643	mianserin	0.11	5	0.396	---	---	20
644	ioversol	0.17	4	0.396	---	---	25
645	tetrahydroalstonine	0	4	-0.396	---	---	0
646	cyclizine	-0.187	4	-0.396	---	---	25
647	bendroflumethiazide	0.078	6	0.395	---	---	16
648	pimethixene	-0.253	3	-0.394	---	---	33
649	azaperone	0	4	0.394	---	---	0
650	pronetalol	0	4	0.394	---	---	0
651	galantamine	0	4	0.393	---	---	0
652	hydrastinine	0	5	-0.393	---	---	0
653	chlorzoxazone	0	4	0.393	---	---	0
654	nitrendipine	0	5	0.393	---	---	0
655	hydrocotarnine	0	4	0.392	---	---	0
656	hemicholinium	0	4	-0.392	---	---	0
657	carcinine	0.014	4	0.392	---	---	25
658	Prestwick-664	0	6	0.392	---	---	0
659	AG-028671	0.254	3	0.392	---	---	33
660	acenocoumarol	-0.015	5	-0.392	---	---	20
661	valinomycin	0.183	4	-0.392	---	---	0
662	pentamidine	0.137	5	0.391	---	---	20
663	probenecid	-0.22	4	-0.391	---	---	25
664	7-aminocephalosporanic acid	-0.115	4	-0.391	---	---	25
665	arachidonic acid	-0.208	3	-0.391	---	---	33
666	artemisinin	0	3	0.391	---	---	0
667	melatonin	0.157	4	-0.39	---	---	0
668	estriol	0	4	0.39	---	---	0
669	gliclazide	0	4	0.39	---	---	0
670	tomatidine	-0.125	4	0.39	---	---	0
671	oxybutynin	-0.152	4	0.39	---	---	0
672	calycanthine	0	4	-0.389	---	---	0
673	meropenem	0	4	0.389	---	---	0
674	troleandomycin	0	4	0.388	---	---	0
675	fluorocurarine	0	4	-0.388	---	---	0
676	norcyclobenzaprine	0	4	0.388	---	---	0
677	Prestwick-981	0.24	3	0.388	---	---	33
678	adenosine phosphate	0.152	4	0.388	---	---	25
679	bisoprolol	-0.123	4	-0.388	---	---	25
680	etamivan	-0.202	4	0.388	---	---	0
681	proxyphylline	0	4	0.388	---	---	0
682	apomorphine	0	5	0.387	---	---	0
683	lumicolchicine	0	3	-0.387	---	---	0
684	metrifonate	-0.332	5	-0.386	---	---	40
685	prednisone	0	5	-0.386	---	---	0
686	trimetazidine	0	4	0.386	---	---	0
687	lobeline	0	4	-0.385	---	---	0
688	methocarbamol	0	3	-0.385	---	---	0
689	phenacetin	0	4	-0.385	---	---	0
690	piperacillin	0	5	-0.384	---	---	0
691	ethisterone	0.007	6	-0.384	---	---	16
692	Prestwick-685	0	5	0.383	---	---	0
693	tetryzoline	0	3	0.383	---	---	0
694	estropipate	0	4	-0.383	---	---	0
695	harmine	0	4	0.383	---	---	0
696	citiolone	0	6	0.383	---	---	0
697	clobetasol	0	3	0.383	---	---	0
698	zidovudine	0.14	4	0.383	---	---	25
699	budesonide	0	4	0.383	---	---	0
700	diltiazem	0	5	0.382	---	---	0
701	erythromycin	0.229	5	0.382	---	---	40
702	etidronic acid	0	4	0.382	---	---	0
703	pindolol	0.142	5	-0.382	---	---	0
704	amiodarone	0	5	0.382	---	---	0
705	furaltadone	0.091	6	0.382	---	---	16
706	lidoflazine	0.15	3	0.381	---	---	33
707	pyrantel	0	5	0.381	---	---	0
708	nipecotic acid	0	4	0.381	---	---	0
709	boldine	0	4	-0.381	---	---	0
710	pyrimethamine	0.145	5	0.38	---	---	20
711	atovaquone	0	3	0.38	---	---	0
712	pramocaine	0.162	5	0.38	---	---	20
713	coralyne	0	4	-0.38	---	---	0
714	fosfosal	0	4	-0.379	---	---	0
715	raloxifene	-0.08	7	-0.379	---	---	14
716	harmaline	0.134	4	0.378	---	---	25
717	quinethazone	0	4	0.378	---	---	0
718	alpha-yohimbine	0	3	-0.378	---	---	0
719	bupropion	0	4	-0.377	---	---	0
720	cetirizine	0	4	0.377	---	---	0
721	carbarsone	0	4	0.377	---	---	0
722	etodolac	0.149	5	0.377	---	---	20
723	amiloride	-0.008	5	0.377	---	---	20
724	hesperidin	0.183	4	0.377	---	---	25
725	scopolamine	0	4	0.376	---	---	0
726	dihydrostreptomycin	-0.134	5	-0.376	---	---	20
727	quinpirole	0.229	4	-0.376	---	---	0
728	riboflavin	0	4	0.376	---	---	0
729	bacampicillin	0	4	-0.375	---	---	0
730	albendazole	0	3	0.375	---	---	0
731	buflomedil	0.013	4	0.375	---	---	25
732	fluocinonide	0	5	0.375	---	---	0
733	trifluoperazine	0.135	16	0.375	---	---	18
734	eucatropine	0	6	0.375	---	---	0
735	6-azathymine	0	4	0.375	---	---	0
736	abamectin	0	4	0.375	---	---	0
737	dexibuprofen	0.12	4	0.375	---	---	25
738	tremorine	0	4	0.374	---	---	0
739	Prestwick-920	0	4	0.374	---	---	0
740	ornidazole	0	5	-0.374	---	---	0
741	zimeldine	0	5	0.374	---	---	0
742	oxprenolol	0	4	0.373	---	---	0
743	spiradoline	0.049	4	-0.373	---	---	25
744	iopanoic acid	0	4	-0.373	---	---	0
745	metergoline	-0.004	4	0.372	---	---	25
746	oxytetracycline	0	3	0.372	---	---	0
747	methazolamide	0	4	0.372	---	---	0
748	oxetacaine	0	5	0.372	---	---	0
749	propantheline bromide	-0.147	4	-0.372	---	---	25
750	benzamil	0	6	-0.372	---	---	0
751	hexamethonium bromide	0	5	0.371	---	---	0
752	Prestwick-674	0	6	0.371	---	---	0
753	propofol	0.212	4	0.371	---	---	25
754	STOCK1N-28457	-0.284	3	-0.371	---	---	33
755	ramifenazone	0.168	4	-0.37	---	---	0
756	propylthiouracil	0	4	0.369	---	---	0
757	cefotaxime	0	5	-0.369	---	---	0
758	cobalt chloride	0	3	-0.369	---	---	0
759	edrophonium chloride	-0.149	5	-0.368	---	---	20
760	depudecin	0	2	-0.368	---	---	0
761	sisomicin	-0.169	4	-0.368	---	---	25
762	isoxicam	0.321	5	0.367	---	---	40
763	naftifine	0	4	-0.367	---	---	0
764	oxymetazoline	0.145	4	0.367	---	---	25
765	amodiaquine	0.151	4	0.367	---	---	25
766	proglumide	-0.009	5	-0.367	---	---	20
767	primidone	0	4	-0.367	---	---	0
768	pergolide	0	4	-0.366	---	---	0
769	tobramycin	0	4	0.366	---	---	0
770	altizide	0	4	-0.366	---	---	0
771	IC-86621	0	4	-0.366	---	---	0
772	berberine	0.2	4	0.366	---	---	25
773	pentoxyverine	0	4	0.366	---	---	0
774	cefadroxil	0	4	-0.365	---	---	0
775	laudanosine	-0.182	4	-0.365	---	---	25
776	loxapine	0.154	4	0.365	---	---	25
777	scopoletin	0	2	0.364	---	---	0
778	3-nitropropionic acid	0	4	0.364	---	---	0
779	15-delta prostaglandin J2	-0.195	15	-0.364	---	---	40
780	miconazole	0.154	5	0.364	---	---	20
781	5707885	0	4	-0.364	---	---	0
782	tyloxapol	0	4	0.364	---	---	0
783	amitriptyline	0.222	6	-0.364	---	---	0
784	pancuronium bromide	-0.158	4	0.364	---	---	0
785	proguanil	0.239	3	0.363	---	---	33
786	cefalotin	0	4	0.363	---	---	0
787	tretinoin	0.101	22	0.363	---	---	13
788	bephenium hydroxynaphthoate	0	5	0.362	---	---	0
789	niclosamide	0	5	0.362	---	---	0
790	acebutolol	-0.056	5	-0.362	---	---	20
791	mestranol	0	4	0.362	---	---	0
792	conessine	0	4	-0.361	---	---	0
793	oleandomycin	0.139	5	0.361	---	---	40
794	noscapine	0.194	4	0.361	---	---	25
795	levamisole	0	4	0.361	---	---	0
796	procainamide	0	4	0.36	---	---	0
797	phenindione	0	4	0.36	---	---	0
798	demeclocycline	0	6	0.36	---	---	0
799	propoxycaine	0.176	4	0.36	---	---	25
800	thiocolchicoside	0	4	0.36	---	---	0
801	PNU-0251126	0.106	6	-0.359	---	---	0
802	fenofibrate	0.261	3	-0.359	---	---	0
803	colchicine	0.093	6	0.359	---	---	16
804	acepromazine	-0.153	4	0.359	---	---	0
805	tetracaine	0	3	-0.359	---	---	0
806	canrenoic acid	0	4	0.359	---	---	0
807	oxyphenbutazone	0	4	-0.358	---	---	0
808	carmustine	0.249	3	-0.358	---	---	0
809	flecainide	0.26	6	0.357	---	---	33
810	dobutamine	-0.177	4	-0.357	---	---	25
811	1,4-chrysenequinone	0	2	0.357	---	---	0
812	hydrastine hydrochloride	0	4	0.357	---	---	0
813	sulfamethoxazole	-0.155	5	-0.357	---	---	20
814	Chicago Sky Blue 6B	0	4	-0.357	---	---	0
815	tolfenamic acid	0	4	0.357	---	---	0
816	isoniazid	0.096	5	-0.356	---	---	0
817	ethosuximide	0.181	4	0.356	---	---	25
818	naloxone	0.118	6	0.355	---	---	16
819	sulfinpyrazone	0	4	-0.355	---	---	0
820	denatonium benzoate	0	4	0.355	---	---	0
821	SC-58125	-0.11	4	-0.355	---	---	25
822	N6-methyladenosine	-0.055	4	-0.354	---	---	25
823	lobelanidine	0.145	4	0.354	---	---	25
824	BCB000038	0.168	4	0.354	---	---	25
825	cyproterone	0	4	0.354	---	---	0
826	harmalol	0.274	3	-0.353	---	---	0
827	ifosfamide	0	3	-0.353	---	---	0
828	piperine	0.129	4	0.353	---	---	25
829	mepenzolate bromide	0	5	0.353	---	---	0
830	lincomycin	0	3	-0.352	---	---	0
831	ciprofloxacin	-0.181	5	-0.352	---	---	40
832	butamben	0	4	-0.351	---	---	0
833	deptropine	0	4	0.351	---	---	0
834	metanephrine	0	5	0.351	---	---	0
835	H-89	0	3	-0.351	---	---	0
836	meclofenoxate	0	6	0.351	---	---	0
837	tetramisole	0	4	-0.35	---	---	0
838	parbendazole	0	4	0.35	---	---	0
839	mexiletine	0	6	-0.349	---	---	0
840	telenzepine	0	4	-0.348	---	---	0
841	androsterone	0	4	0.348	---	---	0
842	glibenclamide	0	4	0.348	---	---	0
843	iobenguane	-0.161	4	-0.348	---	---	25
844	oxedrine	0.17	4	0.348	---	---	25
845	mifepristone	0.208	4	0.347	---	---	25
846	etoposide	0	4	-0.347	---	---	0
847	triamcinolone	-0.142	5	-0.347	---	---	20
848	(+/-)-catechin	0.143	4	0.347	---	---	25
849	molsidomine	0.175	4	0.347	---	---	25
850	tropine	0.121	4	0.347	---	---	25
851	methotrexate	0.154	8	0.346	---	---	25
852	ciclosporin	0.002	6	-0.346	---	---	16
853	pizotifen	0.144	4	0.346	---	---	25
854	tinidazole	0	6	-0.346	---	---	0
855	mesalazine	0	5	-0.345	---	---	0
856	piribedil	0.188	4	0.345	---	---	25
857	disopyramide	0.139	4	0.345	---	---	25
858	enilconazole	0	4	0.345	---	---	0
859	riluzole	-0.143	5	-0.345	---	---	20
860	emetine	0.187	4	0.344	---	---	25
861	esculetin	-0.178	3	-0.344	---	---	33
862	spiramycin	0.089	6	0.344	---	---	16
863	terconazole	0	4	0.344	---	---	0
864	LM-1685	0	3	0.343	---	---	0
865	PNU-0230031	-0.241	8	-0.343	---	---	37
866	pentolonium	0.135	5	0.343	---	---	20
867	indometacin	0.056	8	0.343	---	---	12
868	naltrexone	0.096	5	0.343	---	---	40
869	cefsulodin	0	4	0.342	---	---	0
870	dosulepin	0	4	-0.342	---	---	0
871	SR-95639A	-0.193	4	-0.341	---	---	25
872	corticosterone	0.149	4	0.341	---	---	25
873	sulfasalazine	0	5	0.341	---	---	0
874	meprylcaine	0.082	4	0.341	---	---	25
875	palmatine	0	4	-0.34	---	---	0
876	securinine	0	4	-0.34	---	---	0
877	oxaprozin	0	6	0.34	---	---	0
878	hecogenin	0	4	0.339	---	---	0
879	eldeline	0	6	0.339	---	---	0
880	danazol	0	4	-0.339	---	---	0
881	lycorine	0.241	5	0.339	---	---	40
882	naringin	0	4	0.338	---	---	0
883	benperidol	0	4	0.338	---	---	0
884	benzydamine	-0.008	4	0.337	---	---	25
885	dacarbazine	0	4	0.337	---	---	0
886	alfadolone	0	3	0.337	---	---	0
887	benzylpenicillin	0	4	0.337	---	---	0
888	indapamide	0	6	-0.337	---	---	0
889	11-deoxy-16,16-dimethylprostaglandin E2	-0.138	4	0.337	---	---	0
890	cyclopenthiazide	-0.197	4	-0.336	---	---	25
891	solanine	0	4	-0.336	---	---	0
892	aminocaproic acid	0	3	0.336	---	---	0
893	isocarboxazid	0.106	5	-0.336	---	---	0
894	orlistat	0.147	5	0.335	---	---	20
895	methapyrilene	0	4	0.334	---	---	0
896	brompheniramine	0	4	-0.334	---	---	0
897	enalapril	0	4	-0.333	---	---	0
898	foliosidine	0.091	6	-0.333	---	---	0
899	clorgiline	0	4	0.333	---	---	0
900	idazoxan	0	4	0.333	---	---	0
901	glimepiride	0.171	4	0.333	---	---	25
902	betamethasone	0	3	0.333	---	---	0
903	chlorpromazine	0.036	19	0.333	---	---	15
904	glycopyrronium bromide	0.104	5	0.333	---	---	20
905	0316684-0000	-0.038	4	-0.332	---	---	25
906	Prestwick-1085	0	4	0.332	---	---	0
907	clemastine	0.239	3	-0.332	---	---	0
908	nifurtimox	0	4	-0.332	---	---	0
909	minocycline	-0.173	5	-0.331	---	---	20
910	Prestwick-864	0	4	0.331	---	---	0
911	phentolamine	-0.072	7	-0.33	---	---	14
912	salsolinol	-0.293	3	-0.33	---	---	33
913	trichlormethiazide	0	4	0.33	---	---	0
914	sulindac	-0.105	7	-0.33	---	---	14
915	propidium iodide	0.143	4	0.33	---	---	25
916	metitepine	0.008	4	-0.33	---	---	25
917	canavanine	-0.291	3	-0.33	---	---	33
918	piroxicam	0	4	0.33	---	---	0
919	alpha-ergocryptine	0.299	6	0.33	---	---	33
920	sulfathiazole	0	5	-0.329	---	---	0
921	sulfaphenazole	0	4	-0.329	---	---	0
922	alpha-estradiol	-0.008	16	0.328	---	---	6
923	2,6-dimethylpiperidine	0	5	-0.328	---	---	0
924	aztreonam	0.099	5	0.328	---	---	40
925	salsolidin	0	4	0.328	---	---	0
926	cephaeline	0.158	5	-0.328	---	---	0
927	etanidazole	-0.146	4	-0.328	---	---	25
928	digoxin	0	4	0.327	---	---	0
929	kanamycin	0	4	0.327	---	---	0
930	quinidine	-0.282	3	-0.327	---	---	33
931	leflunomide	0.162	4	-0.326	---	---	0
932	rofecoxib	0	6	-0.326	---	---	0
933	ticarcillin	0	3	-0.326	---	---	0
934	prochlorperazine	0.084	16	0.326	---	---	12
935	anabasine	-0.278	3	-0.325	---	---	33
936	idoxuridine	0	5	-0.325	---	---	0
937	nadide	0.15	4	0.325	---	---	25
938	genistein	0.024	17	-0.325	---	---	11
939	clotrimazole	0.174	5	0.324	---	---	20
940	josamycin	0.223	5	0.324	---	---	40
941	gabapentin	0	4	0.324	---	---	0
942	minaprine	0	5	-0.323	---	---	0
943	sulfafurazole	-0.114	5	0.323	---	---	0
944	dinoprost	0.206	4	0.323	---	---	25
945	sulfabenzamide	0	4	0.323	---	---	0
946	pioglitazone	0.085	11	-0.322	---	---	9
947	naftidrofuryl	0	4	-0.322	---	---	0
948	pirenperone	0.164	5	-0.322	---	---	0
949	molindone	0.197	4	0.321	---	---	25
950	0198306-0000	-0.213	4	-0.321	---	---	25
951	Prestwick-972	0	3	-0.32	---	---	0
952	kawain	0	5	0.32	---	---	0
953	thioridazine	0.069	20	0.32	---	---	15
954	cefmetazole	0	4	0.32	---	---	0
955	syrosingopine	0	4	-0.32	---	---	0
956	niridazole	-0.181	4	-0.319	---	---	25
957	piromidic acid	0	4	0.319	---	---	0
958	tracazolate	-0.211	4	0.318	---	---	0
959	(-)-atenolol	0.222	4	0.318	---	---	25
960	praziquantel	0	4	-0.318	---	---	0
961	5230742	0	2	-0.318	---	---	0
962	amikacin	0.03	4	0.317	---	---	25
963	caffeic acid	-0.157	3	-0.317	---	---	33
964	flunisolide	-0.131	6	0.317	---	---	0
965	Prestwick-1080	0.137	4	0.317	---	---	25
966	tetroquinone	0	4	0.317	---	---	0
967	sertaconazole	0	4	0.316	---	---	0
968	naphazoline	0	5	-0.316	---	---	0
969	orphenadrine	0.195	6	0.316	---	---	33
970	Prestwick-689	-0.189	4	-0.315	---	---	25
971	dehydrocholic acid	-0.113	5	-0.315	---	---	20
972	mebeverine	0.147	4	-0.315	---	---	0
973	PF-00539758-00	0.172	3	0.315	---	---	33
974	bretylium tosilate	0.158	4	-0.315	---	---	0
975	lanatoside C	0.099	6	0.314	---	---	16
976	isotretinoin	0	4	-0.314	---	---	0
977	nicergoline	0.11	5	0.314	---	---	20
978	equilin	0.135	5	0.313	---	---	20
979	megestrol	0	4	-0.313	---	---	0
980	acetylsalicylic acid	-0.043	13	0.313	---	---	0
981	propafenone	-0.19	4	0.313	---	---	0
982	methanthelinium bromide	0	4	0.313	---	---	0
983	quinisocaine	-0.183	4	0.312	---	---	0
984	delsoline	-0.12	4	0.311	---	---	0
985	sulfapyridine	0.014	4	0.311	---	---	25
986	clozapine	0.007	17	-0.31	---	---	5
987	F0447-0125	0	4	-0.31	---	---	0
988	15(S)-15-methylprostaglandin E2	-0.193	4	-0.31	---	---	25
989	BCB000039	0	3	0.309	---	---	0
990	AG-012559	0.163	3	0.309	---	---	33
991	dexamethasone	-0.097	8	-0.308	---	---	12
992	chlorphenamine	0	4	-0.308	---	---	0
993	gemfibrozil	0.127	5	-0.307	---	---	0
994	calcium pantothenate	-0.204	4	0.307	---	---	0
995	wortmannin	-0.003	18	-0.307	---	---	11
996	dihydroergotamine	0	5	-0.307	---	---	0
997	3-acetylcoumarin	0	5	0.307	---	---	0
998	paromomycin	0.162	4	0.307	---	---	25
999	pridinol	0	4	0.307	---	---	0
1000	benzthiazide	0	4	0.306	---	---	0
1001	Prestwick-682	0	4	-0.306	---	---	0
1002	risperidone	0	3	-0.306	---	---	0
1003	vigabatrin	0.231	3	0.306	---	---	33
1004	thiethylperazine	0.126	4	0.305	---	---	25
1005	bupivacaine	0	4	-0.305	---	---	0
1006	succinylsulfathiazole	0.124	4	0.305	---	---	25
1007	Prestwick-984	0.185	4	0.305	---	---	25
1008	tiaprofenic acid	0.14	4	-0.304	---	---	0
1009	famotidine	-0.111	5	-0.304	---	---	20
1010	lynestrenol	0.112	5	0.304	---	---	20
1011	chloropyramine	0	4	0.304	---	---	0
1012	clonidine	0	4	0.304	---	---	0
1013	cyclopentolate	-0.209	4	-0.303	---	---	25
1014	esculin	0	4	0.303	---	---	0
1015	adipiodone	0	4	0.303	---	---	0
1016	tanespimycin	0.117	62	0.303	---	---	17
1017	ciclacillin	0.118	4	0.303	---	---	25
1018	nafcillin	0	4	0.303	---	---	0
1019	phensuximide	-0.201	4	-0.302	---	---	25
1020	fluvastatin	0.152	4	0.302	---	---	25
1021	diazoxide	0.102	5	-0.301	---	---	0
1022	spectinomycin	0	4	0.301	---	---	0
1023	ouabain	0	4	0.301	---	---	0
1024	raubasine	0	4	-0.301	---	---	0
1025	chloroquine	-0.199	4	-0.301	---	---	25
1026	amoxapine	-0.03	5	0.3	---	---	20
1027	glipizide	0.123	5	0.299	---	---	20
1028	etofenamate	0	4	0.299	---	---	0
1029	sulfanilamide	0	4	-0.299	---	---	0
1030	benfotiamine	0	5	0.299	---	---	0
1031	hydralazine	-0.044	6	0.298	---	---	16
1032	pheniramine	0.108	5	-0.298	---	---	0
1033	fipexide	-0.215	3	-0.298	---	---	33
1034	primaquine	0	4	0.298	---	---	0
1035	novobiocin	-0.053	9	-0.298	---	---	22
1036	erastin	0	4	-0.297	---	---	0
1037	procyclidine	0	4	0.297	---	---	0
1038	ipratropium bromide	-0.211	3	-0.296	---	---	33
1039	proxymetacaine	0	4	0.296	---	---	0
1040	amphotericin B	0.161	4	0.295	---	---	25
1041	homochlorcyclizine	0	4	0.295	---	---	0
1042	docosahexaenoic acid ethyl ester	0	2	-0.295	---	---	0
1043	acetazolamide	0	4	0.294	---	---	0
1044	homatropine	0	5	-0.294	---	---	0
1045	azathioprine	0.062	7	0.294	---	---	14
1046	fenspiride	-0.133	5	-0.293	---	---	20
1047	colforsin	0	5	-0.293	---	---	0
1048	dilazep	0.144	5	0.293	---	---	20
1049	alprostadil	0.078	7	-0.293	---	---	0
1050	ozagrel	0	4	-0.293	---	---	0
1051	naftopidil	-0.181	3	-0.293	---	---	33
1052	lactobionic acid	0	4	-0.292	---	---	0
1053	gramine	0	4	0.292	---	---	0
1054	thiostrepton	-0.177	4	0.292	---	---	0
1055	reserpine	0	3	0.291	---	---	0
1056	mometasone	-0.167	4	-0.291	---	---	25
1057	gliquidone	0	4	-0.291	---	---	0
1058	saquinavir	0	4	0.29	---	---	0
1059	epivincamine	0	4	-0.29	---	---	0
1060	rifabutin	-0.19	3	-0.29	---	---	33
1061	aminoglutethimide	0	3	-0.29	---	---	0
1062	tiratricol	0.141	4	0.289	---	---	25
1063	mycophenolic acid	0	3	0.289	---	---	0
1064	C-75	0	4	0.289	---	---	0
1065	levodopa	0	5	-0.288	---	---	0
1066	alclometasone	0.163	4	0.288	---	---	25
1067	dioxybenzone	0	4	0.288	---	---	0
1068	fenoprofen	-0.137	6	0.288	---	---	0
1069	0225151-0000	0	3	-0.288	---	---	0
1070	karakoline	0.232	6	0.287	---	---	33
1071	tamoxifen	0	7	-0.287	---	---	0
1072	copper sulfate	0.148	4	-0.287	---	---	0
1073	scopolamine N-oxide	0	5	-0.287	---	---	0
1074	ethoxyquin	0	5	-0.286	---	---	0
1075	buspirone	0	4	0.286	---	---	0
1076	xylazine	0	4	0.286	---	---	0
1077	hyoscyamine	0.131	5	0.285	---	---	20
1078	azlocillin	-0.21	4	-0.284	---	---	25
1079	butirosin	0	4	-0.284	---	---	0
1080	AG-013608	-0.006	8	-0.284	---	---	12
1081	rotenone	0.154	4	0.284	---	---	25
1082	methylprednisolone	-0.205	4	-0.283	---	---	25
1083	imipramine	0	4	0.283	---	---	0
1084	carisoprodol	0	4	-0.282	---	---	0
1085	heliotrine	-0.135	6	0.282	---	---	0
1086	benfluorex	0.197	4	0.282	---	---	25
1087	trimipramine	0	4	0.282	---	---	0
1088	acacetin	0	6	-0.282	---	---	0
1089	tropicamide	-0.116	6	0.281	---	---	0
1090	lymecycline	0	4	-0.281	---	---	0
1091	enoxacin	0	4	0.281	---	---	0
1092	zoxazolamine	-0.219	4	-0.281	---	---	25
1093	valdecoxib	0.111	3	0.28	---	---	33
1094	phenazone	0.139	3	-0.28	---	---	0
1095	dinoprostone	0	4	-0.28	---	---	0
1096	oxybuprocaine	0	4	-0.279	---	---	0
1097	paroxetine	0	4	-0.278	---	---	0
1098	16,16-dimethylprostaglandin E2	0.202	3	0.278	---	---	33
1099	bromopride	-0.196	6	-0.278	---	---	33
1100	pentetic acid	0	5	-0.278	---	---	0
1101	quercetin	0.12	6	0.277	---	---	16
1102	chlorpropamide	0.217	6	0.277	---	---	33
1103	tubocurarine chloride	0.135	4	-0.277	---	---	0
1104	pralidoxime	0	4	-0.276	---	---	0
1105	ergocalciferol	0.172	4	0.274	---	---	25
1106	hydroxyzine	0.131	5	0.274	---	---	20
1107	picotamide	-0.163	5	-0.274	---	---	20
1108	trimethoprim	-0.042	5	0.274	---	---	20
1109	sulfamethoxypyridazine	0	5	0.274	---	---	0
1110	drofenine	0	4	0.273	---	---	0
1111	fursultiamine	0.171	4	0.271	---	---	25
1112	tacrine	0	4	-0.271	---	---	0
1113	ganciclovir	0	4	0.271	---	---	0
1114	CAY-10397	0	3	0.27	---	---	0
1115	piperacetazine	0.139	4	0.27	---	---	25
1116	prilocaine	0	6	-0.27	---	---	0
1117	flucytosine	-0.173	4	0.27	---	---	0
1118	alverine	0.151	4	0.269	---	---	25
1119	chlorcyclizine	-0.204	6	-0.269	---	---	33
1120	asiaticoside	0	4	0.268	---	---	0
1121	fluoxetine	-0.054	4	-0.268	---	---	25
1122	vorinostat	-0.192	12	0.268	---	---	0
1123	oxantel	0.176	4	-0.268	---	---	0
1124	verapamil	0	6	-0.268	---	---	0
1125	flupentixol	-0.166	4	-0.267	---	---	25
1126	phenazopyridine	0	4	0.267	---	---	0
1127	cinchonidine	0.125	4	0.267	---	---	25
1128	L-methionine sulfoximine	0.132	4	0.266	---	---	25
1129	AR-A014418	0	3	-0.266	---	---	0
1130	benserazide	0	5	-0.266	---	---	0
1131	todralazine	-0.144	5	-0.265	---	---	20
1132	rosiglitazone	-0.012	14	-0.265	---	---	7
1133	mimosine	0.166	3	0.264	---	---	33
1134	bicuculline	0	4	0.263	---	---	0
1135	diflorasone	-0.163	4	-0.263	---	---	25
1136	paracetamol	0	4	0.263	---	---	0
1137	sulfaguanidine	0.176	5	0.262	---	---	20
1138	cinoxacin	-0.203	4	-0.262	---	---	25
1139	meglumine	0.161	4	-0.262	---	---	0
1140	(-)-isoprenaline	-0.082	4	0.261	---	---	25
1141	metformin	0.061	10	-0.261	---	---	0
1142	piretanide	-0.006	4	-0.261	---	---	25
1143	midecamycin	-0.163	5	-0.261	---	---	20
1144	nordihydroguaiaretic acid	0.124	15	0.26	---	---	20
1145	azapropazone	0.162	3	0.258	---	---	33
1146	diflunisal	0	5	-0.258	---	---	0
1147	loperamide	0.102	6	0.258	---	---	16
1148	dicycloverine	0.098	5	-0.257	---	---	0
1149	hexylcaine	0	4	-0.257	---	---	0
1150	bromocriptine	-0.135	5	0.257	---	---	0
1151	cefalexin	-0.184	5	0.256	---	---	0
1152	nalidixic acid	0	5	-0.255	---	---	0
1153	probucol	-0.092	6	-0.255	---	---	16
1154	tolazoline	0.103	5	0.255	---	---	20
1155	dorzolamide	-0.145	4	-0.255	---	---	25
1156	digoxigenin	0.138	5	-0.254	---	---	0
1157	phenelzine	-0.009	6	0.254	---	---	16
1158	acetohexamide	0	4	-0.254	---	---	0
1159	crotamiton	0	4	0.252	---	---	0
1160	vitexin	0	4	-0.252	---	---	0
1161	letrozole	0	4	-0.252	---	---	0
1162	triprolidine	0	4	-0.252	---	---	0
1163	niflumic acid	0.149	4	-0.251	---	---	0
1164	ethotoin	-0.066	6	0.251	---	---	0
1165	cefixime	0	4	-0.251	---	---	0
1166	tolmetin	0	4	-0.251	---	---	0
1167	hydroflumethiazide	0	5	-0.25	---	---	0
1168	thalidomide	0	7	0.249	---	---	0
1169	aceclofenac	0.149	4	-0.249	---	---	0
1170	furosemide	0.233	4	0.249	---	---	25
1171	digitoxigenin	0.038	4	0.248	---	---	25
1172	metamizole sodium	-0.127	6	0.248	---	---	0
1173	sotalol	0	4	-0.248	---	---	0
1174	theophylline	0	4	0.247	---	---	0
1175	mesoridazine	-0.156	4	-0.247	---	---	25
1176	fusidic acid	0.22	4	0.247	---	---	25
1177	practolol	0	4	0.247	---	---	0
1178	dyclonine	0.218	4	0.246	---	---	25
1179	dienestrol	0	3	-0.246	---	---	0
1180	nifuroxazide	0.212	4	0.245	---	---	25
1181	levothyroxine sodium	0.041	4	0.245	---	---	25
1182	hydrochlorothiazide	0.092	5	-0.245	---	---	0
1183	thioproperazine	-0.011	5	0.245	---	---	20
1184	isoxsuprine	0.102	5	-0.245	---	---	0
1185	nitrofural	0.207	4	0.244	---	---	25
1186	mephentermine	0	5	-0.244	---	---	0
1187	betazole	0	5	-0.243	---	---	0
1188	cinnarizine	-0.164	4	-0.243	---	---	25
1189	ketorolac	0.191	4	0.243	---	---	25
1190	tiabendazole	-0.129	4	0.243	---	---	0
1191	pentetrazol	0.171	4	-0.242	---	---	0
1192	dimethadione	0	4	-0.242	---	---	0
1193	physostigmine	0	4	0.242	---	---	0
1194	terguride	0.081	8	0.242	---	---	12
1195	perphenazine	0.092	5	-0.241	---	---	0
1196	deferoxamine	-0.089	8	0.241	---	---	0
1197	nifedipine	0	7	-0.24	---	---	0
1198	10-methoxyharmalan	0.199	4	0.24	---	---	25
1199	metrizamide	0.169	4	-0.24	---	---	0
1200	desoxycortone	0	4	-0.24	---	---	0
1201	fluvoxamine	0	4	0.24	---	---	0
1202	profenamine	0.157	4	0.239	---	---	25
1203	sparteine	-0.203	4	-0.239	---	---	25
1204	beclometasone	0	3	-0.238	---	---	0
1205	prednisolone	0	5	-0.238	---	---	0
1206	sulfachlorpyridazine	-0.127	5	-0.238	---	---	20
1207	lithocholic acid	0.069	6	-0.237	---	---	0
1208	metacycline	-0.198	4	-0.237	---	---	25
1209	methylbenzethonium chloride	0	6	0.236	---	---	0
1210	SB-202190	0	5	-0.236	---	---	0
1211	santonin	0	4	0.236	---	---	0
1212	clofilium tosylate	0	3	0.235	---	---	0
1213	tolbutamide	0	7	-0.235	---	---	0
1214	picrotoxinin	-0.19	4	-0.234	---	---	25
1215	zardaverine	0	4	-0.234	---	---	0
1216	sulfadimidine	-0.077	6	0.234	---	---	0
1217	ursolic acid	0.154	4	-0.234	---	---	0
1218	mephenesin	0	5	-0.233	---	---	0
1219	metoclopramide	0	6	0.233	---	---	0
1220	rifampicin	0.187	4	0.233	---	---	25
1221	pipenzolate bromide	0.035	4	0.232	---	---	25
1222	monobenzone	-0.186	4	-0.232	---	---	25
1223	levocabastine	0	4	0.232	---	---	0
1224	nocodazole	0	6	0.23	---	---	0
1225	cotinine	0.101	6	0.23	---	---	16
1226	R-atenolol	0	4	-0.23	---	---	0
1227	clindamycin	0.095	5	0.229	---	---	20
1228	serotonin	0	5	0.229	---	---	0
1229	diethylcarbamazine	0	4	-0.229	---	---	0
1230	mefenamic acid	0	5	0.227	---	---	0
1231	dizocilpine	0.136	5	0.227	---	---	20
1232	flucloxacillin	0	4	-0.226	---	---	0
1233	S-propranolol	0	4	-0.226	---	---	0
1234	epirizole	0	5	0.225	---	---	0
1235	isoconazole	0	5	0.225	---	---	0
1236	ramipril	0	4	-0.225	---	---	0
1237	0179445-0000	0	8	0.225	---	---	0
1238	carbinoxamine	0	4	-0.225	---	---	0
1239	vinpocetine	-0.153	4	0.225	---	---	0
1240	epitiostanol	0.177	4	0.224	---	---	25
1241	torasemide	-0.174	4	-0.224	---	---	25
1242	cefazolin	0	5	-0.223	---	---	0
1243	selegiline	-0.172	4	-0.222	---	---	25
1244	6-benzylaminopurine	-0.149	5	0.222	---	---	0
1245	nalbuphine	-0.14	5	0.222	---	---	0
1246	kinetin	0	4	0.222	---	---	0
1247	mephenytoin	0.117	4	0.222	---	---	25
1248	ofloxacin	0	5	-0.222	---	---	0
1249	spironolactone	0	5	0.222	---	---	0
1250	ketoprofen	-0.102	6	-0.221	---	---	16
1251	prasterone	0	4	-0.22	---	---	0
1252	cyclobenzaprine	0.108	4	-0.22	---	---	0
1253	butyl hydroxybenzoate	-0.111	5	-0.22	---	---	20
1254	chlorprothixene	0	4	0.219	---	---	0
1255	isopropamide iodide	0	4	-0.217	---	---	0
1256	promazine	-0.138	6	-0.217	---	---	16
1257	amiprilose	0	4	0.216	---	---	0
1258	(+)-isoprenaline	0	4	0.215	---	---	0
1259	isradipine	0.15	4	0.215	---	---	25
1260	fenbufen	0	6	0.215	---	---	0
1261	prazosin	0	6	-0.215	---	---	0
1262	harman	-0.161	4	-0.214	---	---	25
1263	ribostamycin	0	4	-0.213	---	---	0
1264	bucladesine	0.102	6	0.212	---	---	16
1265	velnacrine	0	4	-0.212	---	---	0
1266	diclofenac	0	5	-0.212	---	---	0
1267	nicardipine	0.03	4	0.211	---	---	25
1268	carbamazepine	0	8	0.211	---	---	0
1269	troglitazone	0.005	16	-0.21	---	---	6
1270	3-hydroxy-DL-kynurenine	0	6	-0.207	---	---	0
1271	nicotinic acid	0	4	-0.206	---	---	0
1272	phenylpropanolamine	-0.147	4	-0.206	---	---	25
1273	convolamine	0.16	4	0.204	---	---	25
1274	disulfiram	-0.011	5	-0.203	---	---	20
1275	methoxsalen	0	3	-0.2	---	---	0
1276	dl-alpha tocopherol	0	4	-0.199	---	---	0
1277	PF-00562151-00	0.157	8	0.198	---	---	25
1278	flumetasone	-0.106	6	-0.198	---	---	16
1279	tiapride	0	5	-0.198	---	---	0
1280	cyanocobalamin	0	4	-0.195	---	---	0
1281	trichostatin A	-0.031	182	0.195	---	---	1
1282	ticlopidine	0.146	5	-0.195	---	---	0
1283	4-hydroxyphenazone	0.004	5	-0.194	---	---	20
1284	haloperidol	0.021	32	-0.194	---	---	3
1285	ethambutol	-0.124	5	-0.19	---	---	20
1286	dipivefrine	0	4	0.19	---	---	0
1287	methyldopa	0	5	-0.19	---	---	0
1288	flavoxate	0	4	-0.187	---	---	0
1289	LY-294002	-0.121	61	-0.185	---	---	24
1290	retrorsine	0	4	0.185	---	---	0
1291	gallamine triethiodide	-0.146	5	-0.184	---	---	20
1292	gossypol	0.122	6	0.183	---	---	16
1293	diclofenamide	0.131	4	-0.182	---	---	0
1294	PHA-00851261E	0.088	8	0.177	---	---	25
1295	diphemanil metilsulfate	0.098	5	0.175	---	---	20
1296	paclitaxel	-0.019	6	-0.174	---	---	16
1297	phenformin	0	7	-0.174	---	---	14
1298	cimetidine	0.106	5	-0.173	---	---	0
1299	azacyclonol	0.136	5	0.168	---	---	20
1300	valproic acid	-0.085	57	-0.167	---	---	14
1301	cyproheptadine	0	5	0.165	---	---	0
1302	lomefloxacin	-0.097	6	-0.158	---	---	16
1303	monorden	0.038	22	0.157	---	---	9
1304	tetraethylenepentamine	-0.003	6	0.152	---	---	16
1305	fluphenazine	-0.003	18	0.148	---	---	11
1306	dicoumarol	0.112	6	-0.14	---	---	0
1307	estradiol	0.072	37	-0.115	---	---	5
1308	sirolimus	-0.001	44	0.106	---	---	2
1309	fulvestrant	-0.033	40	0.094	---	---	10

## Sheet: by cmap name and cell line
rank	cmap name and cell line	mean	n	enrichment	p	specificity	percent non-null
1	vorinostat - HL60	-0.769	3	-0.97	8e-05	0.0114	100
2	bacitracin - MCF7	0.791	2	0.986	0.00036	0	100
3	antazoline - MCF7	0.757	2	0.978	0.00076	0	100
4	thiamine - MCF7	-0.799	2	-0.978	0.00107	0	100
5	isoxicam - MCF7	0.802	2	0.967	0.00179	0.0062	100
6	cefapirin - MCF7	-0.755	2	-0.965	0.00266	0.016	100
7	semustine - PC3	-0.654	2	-0.961	0.00334	0.0211	100
8	cinchocaine - MCF7	0.66	2	0.956	0.00336	0	100
9	aminophylline - MCF7	0.728	2	0.954	0.00392	0.0197	100
10	5194442 - PC3	-0.608	2	-0.955	0.00433	0.0063	100
11	CP-944629 - PC3	-0.643	2	-0.951	0.00531	0.0102	100
12	flecainide - MCF7	0.52	3	0.857	0.00549	0	66
13	helveticoside - PC3	0.647	2	0.937	0.00765	0.0468	100
14	diprophylline - MCF7	0.677	2	0.936	0.00781	0.0074	100
15	atropine oxide - MCF7	0.648	2	0.935	0.00803	0.006	100
16	stachydrine - MCF7	-0.368	2	-0.933	0.00926	0.0067	50
17	carteolol - MCF7	-0.253	2	-0.927	0.01111	0.0061	50
18	withaferin A - MCF7	0.59	2	0.923	0.01149	0.1217	100
19	NU-1025 - MCF7	0.53	2	0.923	0.01179	0.0159	100
20	2-aminobenzenesulfonamide - MCF7	-0.296	2	-0.924	0.01183	0	50
21	terazosin - MCF7	-0.263	2	-0.922	0.01247	0.0265	50
22	geldanamycin - PC3	0.538	2	0.92	0.01276	0.0396	100
23	debrisoquine - MCF7	-0.309	2	-0.919	0.01332	0.0062	50
24	acebutolol - MCF7	-0.378	2	-0.918	0.01364	0.0261	50
25	STOCK1N-35215 - PC3	0.532	2	0.915	0.01429	0.0578	100
26	brinzolamide - MCF7	-0.254	2	-0.913	0.01515	0.0261	50
27	oxamniquine - MCF7	-0.342	2	-0.911	0.01567	0.0123	50
28	(-)-MK-801 - MCF7	0.34	2	0.909	0.0171	0	50
29	talampicillin - MCF7	0.327	2	0.907	0.01801	0.0072	50
30	miconazole - MCF7	0.386	2	0.905	0.01853	0.051	50
31	nimodipine - MCF7	-0.317	2	-0.901	0.01944	0.0258	50
32	amantadine - MCF7	-0.374	2	-0.9	0.02008	0.068	50
33	amoxapine - MCF7	0.367	2	0.9	0.02048	0.0305	50
34	progesterone - MCF7	0.306	2	0.896	0.02229	0.0229	50
35	ioversol - MCF7	0.34	2	0.896	0.02249	0	50
36	iopromide - MCF7	-0.397	2	-0.886	0.02604	0.0584	50
37	trifluridine - MCF7	0.358	2	0.883	0.02789	0.087	50
38	ketoconazole - MCF7	0.337	2	0.881	0.02869	0.015	50
39	5194442 - MCF7	-0.438	2	-0.878	0.0298	0.0411	50
40	buflomedil - MCF7	0.406	2	0.875	0.03135	0.028	50
41	Prestwick-967 - MCF7	-0.474	2	-0.871	0.03292	0.057	50
42	metergoline - MCF7	0.311	2	0.872	0.03316	0.0656	50
43	propofol - MCF7	0.424	2	0.871	0.03394	0.0535	50
44	isometheptene - MCF7	-0.347	2	-0.866	0.03589	0.0581	50
45	berberine - MCF7	0.4	2	0.866	0.03668	0.0375	50
46	clebopride - MCF7	-0.281	2	-0.859	0.03948	0.0876	50
47	flunixin - MCF7	0.349	2	0.86	0.03972	0.014	50
48	BCB000040 - PC3	-0.332	2	-0.858	0.04038	0.06	50
49	droperidol - MCF7	0.299	2	0.858	0.04054	0.0256	50
50	etiocholanolone - PC3	-0.265	2	-0.855	0.04181	0.048	50
51	N6-methyladenosine - MCF7	-0.345	2	-0.855	0.04223	0.1429	50
52	lomustine - PC3	-0.345	2	-0.854	0.04243	0.0576	50
53	dextromethorphan - MCF7	0.327	2	0.851	0.04455	0.0329	50
54	salbutamol - MCF7	0.36	2	0.85	0.04545	0.0256	50
55	bezafibrate - MCF7	0.403	2	0.848	0.04642	0.0887	50
56	mifepristone - MCF7	0.417	2	0.847	0.04694	0.0633	50
57	hyoscyamine - MCF7	0.328	2	0.847	0.0475	0.0414	50
58	pheneticillin - MCF7	-0.297	2	-0.845	0.04811	0.0629	50
59	memantine - MCF7	-0.383	2	-0.842	0.04974	0.0987	50
60	meprylcaine - MCF7	0.408	2	0.841	0.05096	0.0074	50
61	dilazep - MCF7	0.36	2	0.841	0.05104	0.0774	50
62	metitepine - MCF7	-0.299	2	-0.83	0.05714	0.2018	50
63	fendiline - MCF7	-0.247	2	-0.83	0.05728	0.1837	50
64	diphenhydramine - PC3	-0.322	2	-0.83	0.0573	0.0435	50
65	16-phenyltetranorprostaglandin E2 - MCF7	-0.329	2	-0.826	0.05939	0.0643	50
66	tridihexethyl - MCF7	-0.309	2	-0.823	0.06203	0.0357	50
67	griseofulvin - MCF7	0.31	2	0.824	0.06239	0.0438	50
68	ondansetron - MCF7	-0.326	2	-0.821	0.06314	0.1	50
69	dobutamine - MCF7	-0.353	2	-0.82	0.0638	0.0952	50
70	chlorhexidine - MCF7	-0.316	2	-0.817	0.06619	0.0811	50
71	(-)-atenolol - MCF7	0.443	2	0.818	0.06662	0.0671	50
72	0317956-0000 - PC3	-0.21	4	-0.597	0.06943	0.1967	50
73	zomepirac - MCF7	0.336	2	0.812	0.07215	0.0602	50
74	molsidomine - MCF7	0.349	2	0.809	0.07376	0.0343	50
75	paromomycin - MCF7	0.324	2	0.807	0.07563	0.0424	50
76	Gly-His-Lys - PC3	-0.36	2	-0.798	0.07974	0.1314	50
77	SC-19220 - PC3	-0.341	2	-0.796	0.08058	0.0897	50
78	bepridil - MCF7	0.397	2	0.799	0.08159	0.2139	50
79	mafenide - MCF7	-0.33	2	-0.795	0.08241	0.1506	50
80	dehydrocholic acid - PC3	-0.281	2	-0.792	0.08448	0.0694	50
81	sulfaquinoxaline - MCF7	-0.329	2	-0.792	0.08458	0.125	50
82	5155877 - PC3	-0.293	2	-0.788	0.08806	0.1399	50
83	tiratricol - MCF7	0.281	2	0.789	0.08909	0.0763	50
84	ascorbic acid - MCF7	-0.337	2	-0.786	0.08933	0.0886	50
85	suloctidil - MCF7	0.33	2	0.788	0.09066	0.1963	50
86	acenocoumarol - MCF7	-0.332	2	-0.777	0.09774	0.1302	50
87	etamsylate - MCF7	0.327	2	0.776	0.10058	0.088	50
88	aciclovir - PC3	-0.287	2	-0.771	0.10378	0.1522	50
89	15-delta prostaglandin J2 - HL60	-0.425	3	-0.627	0.10762	0.3143	66
90	diethylstilbestrol - PC3	-0.206	2	-0.765	0.10875	0.0781	50
91	Prestwick-1100 - MCF7	0.352	2	0.765	0.11132	0.0784	50
92	butoconazole - MCF7	0.305	2	0.76	0.11613	0.1722	50
93	desipramine - MCF7	0.32	2	0.759	0.11704	0.1564	50
94	nialamide - MCF7	0.344	2	0.757	0.11833	0.0816	50
95	sulfaguanidine - MCF7	0.44	2	0.756	0.11965	0.1739	50
96	Prestwick-984 - MCF7	0.37	2	0.753	0.12189	0.0652	50
97	colecalciferol - MCF7	0.334	2	0.752	0.12283	0.1268	50
98	rotenone - MCF7	0.309	2	0.75	0.1248	0.1257	50
99	etodolac - PC3	0.372	2	0.747	0.12762	0.049	50
100	sulfadimidine - PC3	-0.232	2	-0.742	0.13195	0.2171	50
101	lycorine - MCF7	0.402	3	0.605	0.1348	0.366	66
102	clenbuterol - MCF7	0.42	3	0.605	0.13501	0.0909	66
103	6-bromoindirubin-3'-oxime - PC3	-0.388	4	-0.532	0.13919	0.4378	50
104	mianserin - MCF7	0.276	2	0.733	0.14134	0.1026	50
105	hymecromone - MCF7	0.389	2	0.733	0.14162	0.1916	50
106	pipenzolate bromide - MCF7	0.344	2	0.733	0.14201	0.1275	50
107	15(S)-15-methylprostaglandin E2 - PC3	-0.385	2	-0.731	0.1439	0.1967	50
108	nordihydroguaiaretic acid - ssMCF7	0.278	2	0.729	0.14613	0.1046	50
109	vincamine - PC3	-0.305	2	-0.726	0.14937	0.1566	50
110	proglumide - PC3	-0.367	2	-0.724	0.15168	0.1833	50
111	Prestwick-981 - MCF7	0.36	2	0.721	0.15464	0.125	50
112	AH-23848 - MCF7	0.337	2	0.718	0.15808	0.0719	50
113	amitriptyline - MCF7	0.444	3	0.589	0.15854	0.2673	66
114	molindone - MCF7	0.394	2	0.716	0.16034	0.1212	50
115	alfaxalone - MCF7	0.323	2	0.713	0.16368	0.1799	50
116	NS-398 - MCF7	0.397	2	0.712	0.16543	0.1597	50
117	digitoxigenin - MCF7	0.355	2	0.707	0.1713	0.3867	50
118	captopril - PC3	0.272	2	0.699	0.18086	0.1635	50
119	gallamine triethiodide - PC3	-0.365	2	-0.698	0.18229	0.2118	50
120	benzonatate - MCF7	0.319	2	0.697	0.18297	0.1484	50
121	proguanil - MCF7	0.359	2	0.697	0.18374	0.2174	50
122	5182598 - MCF7	0.399	2	0.696	0.18482	0.3791	50
123	pyrimethamine - MCF7	0.362	2	0.695	0.18575	0.189	50
124	doxylamine - MCF7	0.411	2	0.694	0.18736	0.1942	50
125	remoxipride - MCF7	0.34	2	0.692	0.18921	0.2319	50
126	pimozide - MCF7	0.264	2	0.689	0.19297	0.3645	50
127	4-hydroxyphenazone - PC3	-0.296	2	-0.686	0.19671	0.1605	50
128	pivampicillin - MCF7	0.269	2	0.683	0.20054	0.1884	50
129	calcium folinate - PC3	-0.327	2	-0.68	0.20383	0.2	50
130	Prestwick-675 - PC3	-0.342	2	-0.675	0.21104	0.3862	50
131	oleandomycin - MCF7	0.339	2	0.673	0.21339	0.1462	50
132	metronidazole - PC3	-0.23	2	-0.673	0.21428	0.1899	50
133	vinburnine - MCF7	0.379	2	0.672	0.21504	0.2877	50
134	pirinixic acid - PC3	-0.325	2	-0.669	0.21921	0.2651	50
135	thioproperazine - PC3	-0.301	2	-0.669	0.22003	0.1333	50
136	finasteride - PC3	-0.21	2	-0.667	0.22214	0.2849	50
137	labetalol - MCF7	0.399	2	0.665	0.22383	0.1964	50
138	raloxifene - HL60	-0.279	2	-0.665	0.22536	0.2112	50
139	alverine - PC3	0.303	2	0.659	0.23309	0.2384	50
140	0173570-0000 - PC3	0.333	4	0.471	0.23685	0.4355	50
141	capsaicin - MCF7	0.333	2	0.656	0.2379	0.1867	50
142	naproxen - HL60	-0.268	2	-0.655	0.23888	0.2748	50
143	benzonatate - PC3	0.378	2	0.655	0.23919	0.073	50
144	levcycloserine - MCF7	0.292	2	0.653	0.24114	0.137	50
145	PNU-0230031 - MCF7	-0.341	4	-0.468	0.24803	0.3006	50
146	nifenazone - MCF7	0.339	2	0.643	0.25502	0.1119	50
147	norfloxacin - MCF7	0.265	2	0.64	0.25969	0.2558	50
148	ethosuximide - PC3	0.362	2	0.638	0.26182	0.0896	50
149	chlortetracycline - PC3	-0.31	2	-0.633	0.27132	0.3051	50
150	trifluoperazine - HL60	0.327	4	0.45	0.28509	0.5054	50
151	alvespimycin - PC3	0.22	2	0.623	0.28602	0.2536	50
152	novobiocin - PC3	-0.279	2	-0.621	0.28955	0.2529	50
153	nifuroxazide - MCF7	0.425	2	0.618	0.29242	0.5	50
154	sulfadiazine - PC3	0.308	2	0.614	0.29864	0.1121	50
155	pregnenolone - MCF7	0.328	2	0.613	0.30011	0.5307	50
156	chlorpropamide - MCF7	0.325	4	0.444	0.30058	0.2857	50
157	10-methoxyharmalan - MCF7	0.399	2	0.609	0.30677	0.2279	50
158	chlorpromazine - PC3	0.324	4	0.439	0.31266	0.4611	50
159	disulfiram - PC3	-0.365	2	-0.603	0.31824	0.3852	50
160	hydralazine - PC3	0.204	2	0.6	0.32113	0.2667	50
161	phentolamine - PC3	-0.253	2	-0.594	0.3314	0.3006	50
162	amoxapine - PC3	-0.441	2	-0.593	0.33369	0.3799	50
163	thioridazine - HL60	0.324	4	0.431	0.3352	0.7739	50
164	moxisylyte - PC3	0.321	2	0.585	0.3453	0.4151	50
165	ethotoin - PC3	-0.199	2	-0.583	0.35053	0.4915	50
166	wortmannin - HL60	0.33	4	0.423	0.35883	0.5419	50
167	amiloride - PC3	0.256	2	0.577	0.3589	0.2132	50
168	phenformin - PC3	-0.265	2	-0.572	0.36785	0.446	50
169	wortmannin - PC3	-0.223	2	-0.57	0.37174	0.4315	50
170	withaferin A - PC3	-0.252	2	-0.57	0.3723	0.4833	50
171	edrophonium chloride - PC3	-0.372	2	-0.568	0.37493	0.5668	50
172	etofylline - PC3	0.355	2	0.563	0.38202	0.2478	50
173	ranitidine - MCF7	0.277	2	0.561	0.38554	0.3082	50
174	neomycin - PC3	0.278	2	0.546	0.41113	0.2946	50
175	aminophenazone - PC3	0.368	2	0.543	0.41682	0.2564	50
176	PHA-00767505E - PC3	-0.227	2	-0.538	0.42715	0.4453	50
177	chlorcyclizine - PC3	-0.226	2	-0.536	0.43041	0.5229	50
178	sulpiride - MCF7	-0.346	2	-0.533	0.43596	0.4432	50
179	dropropizine - MCF7	-0.456	2	-0.533	0.43618	0.4969	50
180	glycopyrronium bromide - PC3	0.259	2	0.533	0.43678	0.3797	50
181	nalbuphine - PC3	-0.35	2	-0.529	0.44262	0.5056	50
182	Prestwick-1100 - PC3	0.248	2	0.519	0.46272	0.4248	50
183	isoxsuprine - PC3	0.255	2	0.516	0.46737	0.3434	50
184	erythromycin - PC3	0.294	2	0.514	0.47075	0.3588	50
185	MG-262 - PC3	-0.316	2	-0.512	0.47551	0.7623	50
186	nitrofurantoin - PC3	0.256	2	0.509	0.48004	0.3521	50
187	16,16-dimethylprostaglandin E2 - PC3	0.303	2	0.509	0.48032	0.6457	50
188	flumequine - MCF7	-0.383	2	-0.506	0.48747	0.4935	50
189	flutamide - MCF7	0.423	2	0.505	0.48809	0.6061	50
190	glycocholic acid - MCF7	0.155	2	0.5	0.49911	0.4768	50
191	minoxidil - PC3	-0.286	2	-0.499	0.50147	0.7314	50
192	ciprofloxacin - MCF7	-0.448	2	-0.498	0.5061	0.5058	50
193	dizocilpine - PC3	0.34	2	0.498	0.50811	0.355	50
194	hydroquinine - MCF7	0.449	2	0.498	0.50811	0.5799	50
195	5279552 - MCF7	-0.441	2	-0.498	0.50837	0.506	50
196	probenecid - MCF7	-0.441	2	-0.497	0.50889	0.471	50
197	metrifonate - MCF7	-0.44	2	-0.497	0.50964	0.6313	50
198	oleandomycin - PC3	-0.322	2	-0.497	0.51036	0.6648	50
199	salsolinol - MCF7	-0.44	2	-0.497	0.51036	0.4012	50
200	econazole - MCF7	-0.072	2	-0.496	0.514	0.4959	50
201	fluoxetine - MCF7	-0.108	2	-0.496	0.51435	0.479	50
202	chlorphenesin - MCF7	-0.429	2	-0.495	0.51958	0.5746	50
203	STOCK1N-28457 - MCF7	-0.426	2	-0.494	0.52215	0.6811	50
204	0198306-0000 - MCF7	-0.426	2	-0.494	0.52257	0.634	50
205	0316684-0000 - MCF7	-0.425	2	-0.494	0.52312	0.7202	50
206	alimemazine - MCF7	-0.424	2	-0.494	0.52376	0.5556	50
207	quinidine - MCF7	-0.423	2	-0.493	0.52487	0.5217	50
208	harmalol - MCF7	0.41	2	0.493	0.52507	0.5329	50
209	tracazolate - MCF7	-0.422	2	-0.493	0.52535	0.5742	50
210	azlocillin - MCF7	-0.42	2	-0.493	0.52748	0.4817	50
211	cyclopentolate - MCF7	-0.417	2	-0.492	0.52881	0.4268	50
212	anabasine - MCF7	-0.417	2	-0.492	0.52942	0.5988	50
213	fludroxycortide - MCF7	0.406	2	0.491	0.53161	0.5267	50
214	cefuroxime - MCF7	-0.413	2	-0.491	0.5332	0.4037	50
215	doxylamine - PC3	0.231	2	0.491	0.53485	0.4643	50
216	picotamide - PC3	-0.406	2	-0.49	0.53839	0.7784	50
217	cinoxacin - MCF7	-0.406	2	-0.489	0.54026	0.4969	50
218	benfluorex - MCF7	0.395	2	0.489	0.54096	0.6454	50
219	ciprofibrate - MCF7	-0.405	2	-0.489	0.54115	0.4805	50
220	sparteine - MCF7	-0.405	2	-0.489	0.54175	0.5829	50
221	(-)-isoprenaline - MCF7	-0.4	2	-0.488	0.54416	0.5298	50
222	fenofibrate - MCF7	0.392	2	0.488	0.54577	0.5974	50
223	tetrandrine - MCF7	-0.399	2	-0.488	0.54607	0.4068	50
224	chloroquine - MCF7	-0.397	2	-0.488	0.5471	0.5466	50
225	cyclopenthiazide - MCF7	-0.393	2	-0.487	0.55108	0.516	50
226	Trolox C - MCF7	-0.391	2	-0.486	0.55207	0.4859	50
227	suramin sodium - MCF7	-0.388	2	-0.486	0.55412	0.75	50
228	ketorolac - MCF7	0.383	2	0.486	0.55442	0.6403	50
229	etynodiol - MCF7	0.381	2	0.485	0.55479	0.7049	50
230	SR-95639A - MCF7	-0.386	2	-0.485	0.55607	0.4464	50
231	carcinine - MCF7	-0.384	2	-0.485	0.55738	0.47	50
232	picrotoxinin - MCF7	-0.381	2	-0.484	0.5597	0.407	50
233	cinchonine - MCF7	0.377	2	0.484	0.56141	0.8397	50
234	tiletamine - MCF7	-0.055	2	-0.484	0.56185	0.5859	50
235	pimethixene - MCF7	-0.38	2	-0.484	0.56229	0.5729	50
236	oxolinic acid - PC3	0.376	2	0.483	0.56277	0.5714	50
237	piribedil - MCF7	0.375	2	0.483	0.5633	0.5496	50
238	lomustine - MCF7	0.375	2	0.483	0.56396	0.6519	50
239	Prestwick-689 - MCF7	-0.378	2	-0.483	0.56404	0.5	50
240	carmustine - MCF7	0.374	2	0.483	0.56571	0.6807	50
241	cyclizine - MCF7	-0.373	2	-0.482	0.56678	0.6603	50
242	monobenzone - MCF7	-0.373	2	-0.482	0.56736	0.6096	50
243	metolazone - PC3	-0.373	2	-0.482	0.56813	0.895	50
244	diphemanil metilsulfate - PC3	0.244	2	0.481	0.57112	0.5235	50
245	betulin - MCF7	-0.368	2	-0.48	0.57358	0.4024	50
246	valinomycin - MCF7	0.366	2	0.48	0.57674	0.8256	50
247	ticlopidine - MCF7	0.364	2	0.479	0.5779	0.8085	50
248	norfloxacin - PC3	-0.365	2	-0.479	0.57829	0.7843	50
249	laudanosine - MCF7	-0.364	2	-0.479	0.57883	0.4011	50
250	naltrexone - MCF7	-0.059	2	-0.479	0.57919	0.557	50
251	todralazine - MCF7	-0.359	2	-0.478	0.5835	0.6294	50
252	cimetidine - PC3	0.264	2	0.477	0.58485	0.5267	50
253	parthenolide - MCF7	-0.357	2	-0.477	0.58537	0.7803	50
254	tropicamide - PC3	-0.348	2	-0.476	0.58863	0.56	50
255	clemastine - MCF7	0.358	2	0.476	0.58986	0.785	50
256	hycanthone - MCF7	-0.028	2	-0.476	0.59094	0.6612	50
257	hexetidine - MCF7	0.356	2	0.476	0.59102	0.8628	50
258	triamcinolone - MCF7	-0.354	2	-0.475	0.59277	0.6144	50
259	SR-95531 - MCF7	-0.349	2	-0.475	0.59432	0.5398	50
260	lomefloxacin - PC3	-0.291	2	-0.475	0.59432	0.8287	50
261	epitiostanol - MCF7	0.354	2	0.474	0.59575	0.7564	50
262	Prestwick-857 - MCF7	0.354	2	0.474	0.59637	0.6467	50
263	SC-19220 - MCF7	-0.347	2	-0.474	0.59688	0.5924	50
264	oxantel - MCF7	0.351	2	0.474	0.59825	0.5141	50
265	0316684-0000 - PC3	0.35	2	0.473	0.59943	0.8302	50
266	suprofen - MCF7	-0.343	2	-0.472	0.60315	0.5307	50
267	levothyroxine sodium - MCF7	-0.342	2	-0.472	0.60464	0.6413	50
268	proglumide - MCF7	0.345	2	0.472	0.60585	0.5122	50
269	sulfapyridine - MCF7	-0.34	2	-0.471	0.60841	0.6774	50
270	sisomicin - MCF7	-0.338	2	-0.471	0.6099	0.5543	50
271	fursultiamine - MCF7	0.343	2	0.47	0.61156	0.7516	50
272	bromocriptine - PC3	-0.337	2	-0.47	0.61163	0.8486	50
273	pentetrazol - MCF7	0.343	2	0.47	0.61207	0.6148	50
274	mafenide - PC3	0.342	2	0.47	0.6133	0.5929	50
275	dihydrostreptomycin - MCF7	-0.335	2	-0.469	0.61597	0.4881	50
276	mometasone - MCF7	-0.335	2	-0.469	0.6171	0.4146	50
277	azacyclonol - MCF7	0.341	2	0.468	0.6175	0.8341	50
278	piretanide - MCF7	-0.333	2	-0.468	0.61814	0.6591	50
279	flupentixol - MCF7	-0.333	2	-0.468	0.61923	0.5385	50
280	aztreonam - MCF7	-0.023	2	-0.466	0.62563	0.664	50
281	metixene - MCF7	0.338	2	0.466	0.62668	0.701	50
282	spiradoline - MCF7	0.337	2	0.465	0.63094	0.7619	50
283	baclofen - PC3	-0.322	2	-0.465	0.6316	0.7513	50
284	ramifenazone - MCF7	0.336	2	0.464	0.63402	0.6928	50
285	AH-6809 - PC3	0.012	2	-0.464	0.6342	0.6536	50
286	guanabenz - MCF7	0.336	2	0.463	0.63504	0.7784	50
287	flumetasone - PC3	-0.319	2	-0.463	0.63621	0.7471	50
288	BCB000038 - PC3	0.336	2	0.463	0.6368	0.5643	50
289	guanadrel - PC3	-0.047	2	-0.463	0.63816	0.5302	50
290	nicardipine - MCF7	0.061	2	0.461	0.64335	0.707	50
291	hydroxyzine - PC3	0.328	2	0.46	0.64766	0.7929	50
292	estradiol - ssMCF7	0.328	2	0.459	0.64861	0.795	50
293	ampyrone - PC3	0.327	2	0.459	0.65112	0.6954	50
294	terguride - PC3	0.325	2	0.457	0.65663	0.7171	50
295	allantoin - PC3	0.325	2	0.457	0.65706	0.46	50
296	meglumine - MCF7	0.322	2	0.455	0.66186	0.8137	50
297	ribavirin - MCF7	0.319	2	0.454	0.66651	0.7866	50
298	gemfibrozil - MCF7	0.318	2	0.453	0.66919	0.6443	50
299	merbromin - MCF7	0.317	2	0.452	0.67086	0.8351	50
300	bretylium tosilate - MCF7	0.316	2	0.452	0.67194	0.8471	50
301	paclitaxel - PC3	-0.057	2	-0.452	0.67331	0.6649	50
302	ciprofloxacin - PC3	-0.005	2	-0.452	0.67382	0.6905	50
303	diprophylline - PC3	0.313	2	0.451	0.67671	0.6691	50
304	methotrexate - HL60	0.31	2	0.449	0.68146	0.8114	50
305	rifabutin - MCF7	-0.285	2	-0.45	0.68215	0.75	50
306	ursolic acid - MCF7	0.308	2	0.448	0.68442	0.8796	50
307	chlorambucil - PC3	0.261	2	0.448	0.68553	0.6284	50
308	pirinixic acid - MCF7	-0.282	2	-0.448	0.68669	0.6141	50
309	famotidine - PC3	-0.277	2	-0.446	0.6947	0.7714	50
310	vinblastine - MCF7	0.304	2	0.445	0.69563	0.8343	50
311	CP-319743 - PC3	0.302	2	0.444	0.69776	0.8674	50
312	11-deoxy-16,16-dimethylprostaglandin E2 - PC3	-0.276	2	-0.445	0.69814	0.8146	50
313	bromopride - PC3	-0.274	2	-0.444	0.69889	0.6648	50
314	pirenzepine - PC3	0.3	2	0.444	0.69991	0.7337	50
315	naltrexone - PC3	0.299	2	0.442	0.70313	0.7943	50
316	aceclofenac - MCF7	0.299	2	0.442	0.70561	0.6419	50
317	copper sulfate - MCF7	0.297	2	0.441	0.70613	0.7895	50
318	acenocoumarol - PC3	0.294	2	0.44	0.71007	0.7202	50
319	karakoline - PC3	0.293	2	0.44	0.7121	0.7209	50
320	nifenazone - PC3	0.292	2	0.439	0.71402	0.8105	50
321	acebutolol - PC3	0.238	2	0.439	0.71544	0.6793	50
322	guaifenesin - PC3	-0.247	2	-0.438	0.71544	0.9045	50
323	MK-886 - MCF7	0.291	2	0.438	0.71623	0.7516	50
324	oxybenzone - MCF7	0.29	2	0.438	0.71806	0.8606	50
325	spiradoline - PC3	-0.239	2	-0.437	0.71868	0.773	50
326	PHA-00846566E - PC3	0.286	2	0.435	0.724	0.5959	50
327	resveratrol - PC3	0.282	2	0.434	0.72689	0.8032	50
328	anisomycin - MCF7	0.28	2	0.434	0.72898	0.9326	50
329	Prestwick-1080 - PC3	0.274	2	0.43	0.73987	0.7099	50
330	eticlopride - MCF7	0.273	2	0.43	0.74067	0.8534	50
331	tubocurarine chloride - MCF7	0.269	2	0.428	0.74625	0.7671	50
332	flutamide - PC3	0.266	2	0.426	0.75261	0.719	50
333	hesperetin - PC3	0.262	2	0.424	0.75764	0.541	50
334	amprolium - PC3	0.256	2	0.424	0.75832	0.8322	50
335	josamycin - PC3	0.262	2	0.424	0.75832	0.7799	50
336	meclofenamic acid - MCF7	0.26	2	0.423	0.76041	0.8323	50
337	PF-00539758-00 - PC3	0.259	2	0.422	0.76273	0.8429	50
338	diazoxide - MCF7	0.255	2	0.421	0.76592	0.8957	50
339	dicycloverine - MCF7	0.246	2	0.419	0.77164	0.8526	50
340	AG-012559 - PC3	0.245	2	0.419	0.77216	0.748	50
341	ciclacillin - PC3	0.236	2	0.417	0.77763	0.7394	50
342	bendroflumethiazide - PC3	0.234	2	0.415	0.78166	0.7857	50
343	trimethoprim - PC3	0.232	2	0.415	0.78341	0.8431	50
344	perphenazine - MCF7	0.231	2	0.414	0.78452	0.9388	50
345	exisulind - MCF7	0.23	2	0.414	0.78584	0.7536	50
346	lithocholic acid - PC3	0.206	2	0.412	0.79079	0.8736	50
347	sulfadimethoxine - PC3	0.204	2	0.412	0.79138	0.8663	50
348	orphenadrine - PC3	0.2	2	0.411	0.79246	0.8956	50
349	valdecoxib - PC3	0.167	2	0.411	0.79443	0.7931	50
350	clorsulon - PC3	0.964	1	1	---	---	100
351	ioxaglic acid - HL60	-0.954	1	-1	---	---	100
352	ritodrine - HL60	0.954	1	1	---	---	100
353	nystatin - HL60	0.936	1	0.999	---	---	100
354	furosemide - HL60	0.933	1	0.999	---	---	100
355	cefalexin - HL60	-0.92	1	-0.999	---	---	100
356	procarbazine - HL60	0.931	1	0.999	---	---	100
357	alpha-ergocryptine - HL60	0.921	1	0.999	---	---	100
358	quinpirole - HL60	0.915	1	0.998	---	---	100
359	SR-95531 - HL60	0.91	1	0.998	---	---	100
360	doxepin - MCF7	-0.885	1	-0.998	---	---	100
361	fusidic acid - HL60	0.879	1	0.997	---	---	100
362	zoxazolamine - HL60	-0.875	1	-0.997	---	---	100
363	canavanine - HL60	-0.874	1	-0.997	---	---	100
364	cefalonium - MCF7	-0.869	1	-0.996	---	---	100
365	rescinnamine - HL60	0.875	1	0.996	---	---	100
366	dyclonine - PC3	0.872	1	0.996	---	---	100
367	sulfacetamide - HL60	-0.868	1	-0.996	---	---	100
368	arecoline - HL60	-0.867	1	-0.996	---	---	100
369	myricetin - HL60	0.856	1	0.996	---	---	100
370	levothyroxine sodium - HL60	0.848	1	0.995	---	---	100
371	neostigmine bromide - HL60	-0.855	1	-0.994	---	---	100
372	nitrofural - HL60	0.829	1	0.994	---	---	100
373	5286656 - MCF7	0.826	1	0.994	---	---	100
374	guanethidine - HL60	0.824	1	0.994	---	---	100
375	carcinine - HL60	0.824	1	0.994	---	---	100
376	dinoprost - HL60	0.823	1	0.994	---	---	100
377	pirenperone - HL60	0.82	1	0.993	---	---	100
378	phenanthridinone - MCF7	-0.844	1	-0.993	---	---	100
379	podophyllotoxin - HL60	0.817	1	0.993	---	---	100
380	N-acetyl-L-aspartic acid - HL60	0.815	1	0.992	---	---	100
381	spaglumic acid - HL60	-0.83	1	-0.992	---	---	100
382	promazine - HL60	-0.828	1	-0.991	---	---	100
383	tridihexethyl - HL60	-0.827	1	-0.991	---	---	100
384	karakoline - HL60	0.808	1	0.991	---	---	100
385	fenoprofen - HL60	-0.824	1	-0.991	---	---	100
386	methylprednisolone - PC3	-0.82	1	-0.991	---	---	100
387	yohimbine - PC3	-0.818	1	-0.99	---	---	100
388	calcium pantothenate - HL60	-0.817	1	-0.99	---	---	100
389	midecamycin - HL60	-0.814	1	-0.99	---	---	100
390	cytochalasin B - MCF7	0.795	1	0.99	---	---	100
391	sulfamethizole - HL60	-0.812	1	-0.99	---	---	100
392	heliotrine - HL60	-0.812	1	-0.99	---	---	100
393	cephaeline - HL60	0.788	1	0.989	---	---	100
394	etamivan - HL60	-0.808	1	-0.989	---	---	100
395	florfenicol - HL60	0.787	1	0.989	---	---	100
396	phensuximide - PC3	-0.806	1	-0.989	---	---	100
397	hydroxyachillin - PC3	0.786	1	0.988	---	---	100
398	anisomycin - HL60	0.785	1	0.988	---	---	100
399	fenbendazole - HL60	0.784	1	0.988	---	---	100
400	seneciphylline - HL60	0.782	1	0.988	---	---	100
401	cefuroxime - HL60	-0.791	1	-0.987	---	---	100
402	bethanechol - HL60	-0.791	1	-0.987	---	---	100
403	metacycline - HL60	-0.79	1	-0.987	---	---	100
404	noscapine - HL60	0.775	1	0.987	---	---	100
405	domperidone - HL60	0.773	1	0.987	---	---	100
406	flunisolide - HL60	-0.788	1	-0.987	---	---	100
407	tetrandrine - HL60	0.773	1	0.987	---	---	100
408	hexetidine - HL60	0.77	1	0.986	---	---	100
409	metrifonate - HL60	-0.78	1	-0.986	---	---	100
410	sulfamethoxazole - HL60	-0.774	1	-0.986	---	---	100
411	clenbuterol - HL60	0.762	1	0.985	---	---	100
412	AG-028671 - MCF7	0.761	1	0.985	---	---	100
413	N-acetylmuramic acid - HL60	0.759	1	0.985	---	---	100
414	scriptaid - MCF7	0.756	1	0.984	---	---	100
415	cefapirin - PC3	0.754	1	0.984	---	---	100
416	propafenone - HL60	-0.761	1	-0.984	---	---	100
417	buflomedil - HL60	-0.76	1	-0.984	---	---	100
418	fenbendazole - MCF7	0.754	1	0.984	---	---	100
419	clioquinol - HL60	0.752	1	0.984	---	---	100
420	piperlongumine - HL60	-0.757	1	-0.983	---	---	100
421	emetine - HL60	0.749	1	0.983	---	---	100
422	etifenin - HL60	-0.752	1	-0.983	---	---	100
423	rifampicin - HL60	0.748	1	0.983	---	---	100
424	puromycin - HL60	0.742	1	0.982	---	---	100
425	amprolium - HL60	-0.745	1	-0.982	---	---	100
426	testosterone - HL60	-0.745	1	-0.982	---	---	100
427	tioguanine - MCF7	0.741	1	0.982	---	---	100
428	strophanthidin - HL60	0.739	1	0.981	---	---	100
429	nefopam - HL60	-0.739	1	-0.981	---	---	100
430	sulfapyridine - PC3	0.736	1	0.981	---	---	100
431	novobiocin - SKMEL5	0.735	1	0.981	---	---	100
432	octopamine - HL60	0.734	1	0.98	---	---	100
433	hesperidin - HL60	0.734	1	0.98	---	---	100
434	sulindac - HL60	-0.732	1	-0.98	---	---	100
435	bromperidol - HL60	-0.732	1	-0.98	---	---	100
436	tribenoside - HL60	0.732	1	0.98	---	---	100
437	clorsulon - HL60	0.732	1	0.98	---	---	100
438	quinisocaine - HL60	-0.731	1	-0.98	---	---	100
439	thapsigargin - PC3	-0.731	1	-0.98	---	---	100
440	dexpanthenol - HL60	0.727	1	0.979	---	---	100
441	niridazole - HL60	-0.725	1	-0.978	---	---	100
442	chloropyrazine - PC3	-0.724	1	-0.978	---	---	100
443	pilocarpine - HL60	0.719	1	0.978	---	---	100
444	riluzole - HL60	-0.717	1	-0.978	---	---	100
445	alfuzosin - HL60	0.719	1	0.977	---	---	100
446	quercetin - HL60	0.718	1	0.977	---	---	100
447	xylometazoline - HL60	-0.714	1	-0.977	---	---	100
448	Trolox C - PC3	0.718	1	0.977	---	---	100
449	pepstatin - HL60	-0.714	1	-0.977	---	---	100
450	myosmine - HL60	-0.713	1	-0.977	---	---	100
451	streptomycin - PC3	-0.711	1	-0.976	---	---	100
452	etifenin - PC3	-0.71	1	-0.976	---	---	100
453	theobromine - PC3	0.714	1	0.976	---	---	100
454	thiostrepton - HL60	-0.708	1	-0.975	---	---	100
455	pindolol - HL60	0.71	1	0.975	---	---	100
456	altretamine - HL60	0.71	1	0.975	---	---	100
457	torasemide - PC3	-0.695	1	-0.974	---	---	100
458	propoxycaine - HL60	0.703	1	0.974	---	---	100
459	cicloheximide - HL60	0.7	1	0.974	---	---	100
460	benzbromarone - PC3	-0.691	1	-0.973	---	---	100
461	flucytosine - HL60	-0.691	1	-0.973	---	---	100
462	seneciphylline - PC3	0.697	1	0.973	---	---	100
463	griseofulvin - HL60	0.697	1	0.973	---	---	100
464	piracetam - HL60	0.696	1	0.972	---	---	100
465	selegiline - HL60	-0.687	1	-0.972	---	---	100
466	vigabatrin - HL60	0.694	1	0.972	---	---	100
467	naringenin - HL60	0.693	1	0.972	---	---	100
468	glycocholic acid - HL60	0.693	1	0.972	---	---	100
469	amrinone - HL60	-0.683	1	-0.972	---	---	100
470	sulfamonomethoxine - HL60	-0.683	1	-0.971	---	---	100
471	ciclosporin - HL60	-0.68	1	-0.971	---	---	100
472	ergocalciferol - HL60	0.687	1	0.971	---	---	100
473	aminophylline - HL60	-0.674	1	-0.97	---	---	100
474	colistin - HL60	0.687	1	0.97	---	---	100
475	trimethoprim - HL60	-0.674	1	-0.97	---	---	100
476	nystatin - MCF7	0.686	1	0.97	---	---	100
477	labetalol - PC3	-0.671	1	-0.969	---	---	100
478	dydrogesterone - HL60	0.685	1	0.969	---	---	100
479	clomifene - HL60	0.684	1	0.969	---	---	100
480	atropine oxide - HL60	0.683	1	0.969	---	---	100
481	rilmenidine - PC3	-0.669	1	-0.969	---	---	100
482	glimepiride - HL60	0.682	1	0.969	---	---	100
483	fenspiride - HL60	-0.667	1	-0.969	---	---	100
484	oxedrine - HL60	0.68	1	0.968	---	---	100
485	parthenolide - HL60	-0.664	1	-0.968	---	---	100
486	Prestwick-642 - PC3	-0.662	1	-0.967	---	---	100
487	etynodiol - HL60	-0.662	1	-0.967	---	---	100
488	stachydrine - HL60	0.679	1	0.967	---	---	100
489	cinnarizine - HL60	-0.656	1	-0.967	---	---	100
490	irinotecan - PC3	0.678	1	0.966	---	---	100
491	diflorasone - HL60	-0.654	1	-0.966	---	---	100
492	tribenoside - PC3	0.676	1	0.966	---	---	100
493	amrinone - PC3	-0.651	1	-0.966	---	---	100
494	disulfiram - HL60	0.674	1	0.966	---	---	100
495	metrizamide - HL60	0.674	1	0.965	---	---	100
496	chlormezanone - HL60	-0.648	1	-0.965	---	---	100
497	pentolonium - HL60	0.674	1	0.965	---	---	100
498	anisomycin - PC3	0.674	1	0.965	---	---	100
499	fipexide - HL60	-0.646	1	-0.965	---	---	100
500	harman - PC3	-0.645	1	-0.964	---	---	100
501	phenelzine - HL60	0.673	1	0.964	---	---	100
502	iobenguane - HL60	-0.644	1	-0.964	---	---	100
503	isoetarine - HL60	0.673	1	0.964	---	---	100
504	desipramine - HL60	0.673	1	0.964	---	---	100
505	doxycycline - HL60	-0.643	1	-0.964	---	---	100
506	metergoline - HL60	-0.639	1	-0.963	---	---	100
507	ipratropium bromide - PC3	-0.634	1	-0.963	---	---	100
508	nomifensine - HL60	0.672	1	0.963	---	---	100
509	oligomycin - MCF7	-0.634	1	-0.963	---	---	100
510	pancuronium bromide - PC3	-0.633	1	-0.962	---	---	100
511	vincamine - HL60	-0.633	1	-0.962	---	---	100
512	sulfachlorpyridazine - HL60	-0.633	1	-0.962	---	---	100
513	flutamide - HL60	0.663	1	0.962	---	---	100
514	tiletamine - HL60	0.663	1	0.961	---	---	100
515	droperidol - HL60	0.662	1	0.961	---	---	100
516	oleandomycin - HL60	0.66	1	0.961	---	---	100
517	nimodipine - PC3	-0.628	1	-0.961	---	---	100
518	diperodon - PC3	0.659	1	0.96	---	---	100
519	ellipticine - HL60	-0.627	1	-0.96	---	---	100
520	atropine methonitrate - HL60	0.658	1	0.96	---	---	100
521	harmol - HL60	-0.625	1	-0.96	---	---	100
522	metixene - PC3	0.657	1	0.96	---	---	100
523	proadifen - HL60	0.657	1	0.96	---	---	100
524	mesoridazine - HL60	-0.623	1	-0.959	---	---	100
525	etacrynic acid - HL60	-0.623	1	-0.959	---	---	100
526	methoxamine - PC3	-0.623	1	-0.959	---	---	100
527	nimesulide - HL60	0.656	1	0.959	---	---	100
528	folic acid - HL60	-0.62	1	-0.959	---	---	100
529	benzydamine - HL60	-0.62	1	-0.959	---	---	100
530	ethambutol - HL60	-0.619	1	-0.958	---	---	100
531	captopril - HL60	-0.619	1	-0.958	---	---	100
532	alclometasone - HL60	0.651	1	0.957	---	---	100
533	cefotetan - MCF7	-0.613	1	-0.957	---	---	100
534	acepromazine - HL60	-0.612	1	-0.957	---	---	100
535	monocrotaline - HL60	0.649	1	0.957	---	---	100
536	vinpocetine - HL60	-0.61	1	-0.956	---	---	100
537	chlorphenesin - HL60	-0.61	1	-0.956	---	---	100
538	leflunomide - HL60	0.646	1	0.956	---	---	100
539	oxybutynin - HL60	-0.609	1	-0.956	---	---	100
540	yohimbic acid - PC3	-0.605	1	-0.956	---	---	100
541	neomycin - HL60	0.645	1	0.956	---	---	100
542	iopamidol - HL60	-0.602	1	-0.955	---	---	100
543	piretanide - HL60	0.643	1	0.955	---	---	100
544	amphotericin B - HL60	0.643	1	0.955	---	---	100
545	1,5-isoquinolinediol - HL60	-0.595	1	-0.954	---	---	100
546	pentoxifylline - HL60	0.642	1	0.954	---	---	100
547	convolamine - PC3	0.641	1	0.954	---	---	100
548	simvastatin - HL60	-0.595	1	-0.954	---	---	100
549	florfenicol - PC3	0.636	1	0.954	---	---	100
550	sulfaquinoxaline - HL60	-0.591	1	-0.953	---	---	100
551	flurbiprofen - HL60	-0.59	1	-0.953	---	---	100
552	isocorydine - HL60	0.636	1	0.953	---	---	100
553	corbadrine - HL60	0.635	1	0.953	---	---	100
554	phenylpropanolamine - HL60	-0.589	1	-0.953	---	---	100
555	propantheline bromide - PC3	-0.586	1	-0.953	---	---	100
556	etanidazole - PC3	-0.586	1	-0.952	---	---	100
557	carbimazole - HL60	0.633	1	0.952	---	---	100
558	metitepine - PC3	0.631	1	0.952	---	---	100
559	pregnenolone - HL60	0.631	1	0.952	---	---	100
560	pyrithyldione - HL60	-0.582	1	-0.952	---	---	100
561	dorzolamide - HL60	-0.58	1	-0.951	---	---	100
562	profenamine - PC3	0.629	1	0.951	---	---	100
563	LY-294002 - SKMEL5	-0.579	1	-0.951	---	---	100
564	melatonin - HL60	0.628	1	0.951	---	---	100
565	terazosin - HL60	0.626	1	0.951	---	---	100
566	diloxanide - PC3	-0.576	1	-0.951	---	---	100
567	felodipine - PC3	0.626	1	0.951	---	---	100
568	nifenazone - HL60	0.625	1	0.95	---	---	100
569	diperodon - HL60	0.625	1	0.95	---	---	100
570	debrisoquine - HL60	-0.571	1	-0.949	---	---	100
571	sulfafurazole - PC3	-0.568	1	-0.949	---	---	100
572	hydroquinine - HL60	-0.567	1	-0.949	---	---	100
573	ranitidine - HL60	0.617	1	0.949	---	---	100
574	15-delta prostaglandin J2 - SKMEL5	-0.566	1	-0.949	---	---	100
575	glipizide - HL60	0.617	1	0.949	---	---	100
576	loxapine - PC3	0.615	1	0.948	---	---	100
577	pirinixic acid - SKMEL5	-0.564	1	-0.948	---	---	100
578	loperamide - HL60	0.615	1	0.948	---	---	100
579	cefoxitin - HL60	-0.562	1	-0.947	---	---	100
580	4-hydroxyphenazone - HL60	0.612	1	0.947	---	---	100
581	digitoxigenin - PC3	-0.559	1	-0.947	---	---	100
582	orciprenaline - PC3	0.612	1	0.947	---	---	100
583	ethisterone - HL60	0.612	1	0.947	---	---	100
584	glycocholic acid - PC3	0.61	1	0.947	---	---	100
585	tetraethylenepentamine - PC3	-0.556	1	-0.946	---	---	100
586	(+)-chelidonine - HL60	0.61	1	0.946	---	---	100
587	levobunolol - HL60	-0.554	1	-0.946	---	---	100
588	adenosine phosphate - HL60	0.609	1	0.946	---	---	100
589	promethazine - PC3	0.609	1	0.946	---	---	100
590	(-)-MK-801 - PC3	-0.554	1	-0.945	---	---	100
591	fluvastatin - PC3	0.609	1	0.945	---	---	100
592	amiloride - HL60	-0.554	1	-0.945	---	---	100
593	probucol - PC3	-0.552	1	-0.945	---	---	100
594	cotinine - HL60	0.605	1	0.944	---	---	100
595	moroxydine - HL60	-0.55	1	-0.944	---	---	100
596	iopromide - HL60	-0.548	1	-0.944	---	---	100
597	amodiaquine - HL60	0.603	1	0.944	---	---	100
598	pipenzolate bromide - PC3	-0.547	1	-0.944	---	---	100
599	betaxolol - HL60	-0.543	1	-0.944	---	---	100
600	isradipine - PC3	0.601	1	0.944	---	---	100
601	naftopidil - PC3	-0.542	1	-0.943	---	---	100
602	scoulerine - HL60	0.601	1	0.943	---	---	100
603	alprenolol - HL60	-0.54	1	-0.943	---	---	100
604	nadide - PC3	0.6	1	0.943	---	---	100
605	papaverine - PC3	0.6	1	0.943	---	---	100
606	esculetin - HL60	-0.535	1	-0.943	---	---	100
607	estrone - HL60	0.599	1	0.943	---	---	100
608	ciprofibrate - PC3	-0.535	1	-0.942	---	---	100
609	niflumic acid - PC3	0.597	1	0.942	---	---	100
610	fluphenazine - SKMEL5	-0.535	1	-0.942	---	---	100
611	corticosterone - PC3	0.597	1	0.942	---	---	100
612	kaempferol - PC3	-0.519	1	-0.941	---	---	100
613	lanatoside C - HL60	0.593	1	0.941	---	---	100
614	tiabendazole - PC3	-0.517	1	-0.941	---	---	100
615	vinburnine - HL60	0.592	1	0.941	---	---	100
616	lovastatin - PC3	-0.516	1	-0.941	---	---	100
617	amikacin - HL60	0.59	1	0.941	---	---	100
618	josamycin - HL60	0.59	1	0.941	---	---	100
619	cicloheximide - PC3	0.59	1	0.94	---	---	100
620	cromoglicic acid - PC3	-0.51	1	-0.94	---	---	100
621	tranylcypromine - HL60	0.588	1	0.94	---	---	100
622	benzydamine - PC3	0.587	1	0.94	---	---	100
623	suxibuzone - HL60	-0.507	1	-0.94	---	---	100
624	mebeverine - HL60	0.586	1	0.94	---	---	100
625	bumetanide - PC3	-0.505	1	-0.939	---	---	100
626	tomatidine - HL60	-0.501	1	-0.939	---	---	100
627	lovastatin - HL60	0.585	1	0.939	---	---	100
628	acetylsalicylsalicylic acid - HL60	0.583	1	0.938	---	---	100
629	bisoprolol - PC3	-0.493	1	-0.938	---	---	100
630	Trolox C - HL60	-0.492	1	-0.938	---	---	100
631	flurbiprofen - PC3	0.582	1	0.938	---	---	100
632	meprylcaine - PC3	-0.49	1	-0.938	---	---	100
633	trimethylcolchicinic acid - HL60	0.581	1	0.938	---	---	100
634	delsoline - HL60	-0.481	1	-0.938	---	---	100
635	lobelanidine - HL60	0.581	1	0.938	---	---	100
636	oxymetazoline - MCF7	0.58	1	0.937	---	---	100
637	pipemidic acid - PC3	-0.475	1	-0.937	---	---	100
638	fluticasone - PC3	-0.473	1	-0.937	---	---	100
639	pizotifen - PC3	0.578	1	0.937	---	---	100
640	caffeic acid - PC3	-0.472	1	-0.937	---	---	100
641	norfloxacin - HL60	0.576	1	0.937	---	---	100
642	amikacin - PC3	-0.47	1	-0.937	---	---	100
643	nisoxetine - HL60	0.575	1	0.936	---	---	100
644	7-aminocephalosporanic acid - PC3	-0.461	1	-0.936	---	---	100
645	ritodrine - PC3	0.575	1	0.936	---	---	100
646	propidium iodide - PC3	0.573	1	0.936	---	---	100
647	ambroxol - PC3	0.573	1	0.936	---	---	100
648	demecarium bromide - PC3	-0.446	1	-0.936	---	---	100
649	pseudopelletierine - PC3	0.573	1	0.936	---	---	100
650	(+/-)-catechin - PC3	0.571	1	0.935	---	---	100
651	SC-58125 - SKMEL5	-0.438	1	-0.935	---	---	100
652	ciclopirox - HL60	0.568	1	0.935	---	---	100
653	Prestwick-983 - HL60	0.564	1	0.934	---	---	100
654	3-acetamidocoumarin - HL60	0.561	1	0.934	---	---	100
655	zidovudine - HL60	0.561	1	0.934	---	---	100
656	colchicine - HL60	0.56	1	0.933	---	---	100
657	tiaprofenic acid - HL60	0.558	1	0.933	---	---	100
658	econazole - HL60	0.558	1	0.933	---	---	100
659	lynestrenol - HL60	0.558	1	0.933	---	---	100
660	disopyramide - HL60	0.556	1	0.932	---	---	100
661	iproniazid - HL60	0.556	1	0.932	---	---	100
662	piperacetazine - HL60	0.555	1	0.932	---	---	100
663	erythromycin - HL60	0.554	1	0.932	---	---	100
664	chlorhexidine - HL60	0.553	1	0.931	---	---	100
665	AH-23848 - PC3	0.553	1	0.931	---	---	100
666	hymecromone - PC3	0.55	1	0.931	---	---	100
667	nicergoline - HL60	0.549	1	0.93	---	---	100
668	tetrandrine - PC3	0.548	1	0.93	---	---	100
669	vidarabine - HL60	0.548	1	0.93	---	---	100
670	N-acetylmuramic acid - PC3	0.546	1	0.93	---	---	100
671	noretynodrel - PC3	0.546	1	0.929	---	---	100
672	methyldopate - MCF7	0	2	-0.929	---	---	0
673	thioproperazine - HL60	0.545	1	0.929	---	---	100
674	nortriptyline - HL60	0.545	1	0.929	---	---	100
675	furaltadone - HL60	0.544	1	0.929	---	---	100
676	aztreonam - HL60	0.541	1	0.928	---	---	100
677	pilocarpine - PC3	0.541	1	0.928	---	---	100
678	pheniramine - HL60	0.54	1	0.928	---	---	100
679	sulfamerazine - PC3	0.537	1	0.927	---	---	100
680	harmaline - HL60	0.537	1	0.927	---	---	100
681	spiramycin - HL60	0.535	1	0.927	---	---	100
682	cefaclor - PC3	0.534	1	0.926	---	---	100
683	ceftazidime - PC3	0.534	1	0.926	---	---	100
684	sulfamerazine - HL60	0.532	1	0.926	---	---	100
685	atropine - HL60	0.532	1	0.926	---	---	100
686	suxibuzone - PC3	0.531	1	0.925	---	---	100
687	isocarboxazid - HL60	0.53	1	0.925	---	---	100
688	phenformin - HL60	0.53	1	0.925	---	---	100
689	L-methionine sulfoximine - PC3	0.527	1	0.924	---	---	100
690	ketanserin - HL60	0.526	1	0.924	---	---	100
691	strophanthidin - PC3	0.525	1	0.924	---	---	100
692	diclofenamide - PC3	0.522	1	0.924	---	---	100
693	DL-PPMP - MCF7	0	1	-0.923	---	---	0
694	brinzolamide - PC3	0.52	1	0.923	---	---	100
695	cefaclor - MCF7	0	2	-0.923	---	---	0
696	yohimbic acid - MCF7	0	1	-0.922	---	---	0
697	adiphenine - MCF7	0	2	-0.922	---	---	0
698	tolazoline - HL60	0.516	1	0.922	---	---	100
699	piperine - PC3	0.516	1	0.922	---	---	100
700	napelline - PC3	0.511	1	0.921	---	---	100
701	thiethylperazine - HL60	0.506	1	0.921	---	---	100
702	rolipram - PC3	0.504	1	0.92	---	---	100
703	Gly-His-Lys - MCF7	0	1	-0.92	---	---	0
704	urapidil - PC3	0.503	1	0.92	---	---	100
705	cinchonidine - PC3	0.5	1	0.92	---	---	100
706	terbutaline - PC3	0.5	1	0.92	---	---	100
707	mimosine - PC3	0.499	1	0.92	---	---	100
708	succinylsulfathiazole - PC3	0.498	1	0.92	---	---	100
709	U0125 - PC3	0.497	1	0.919	---	---	100
710	azapropazone - HL60	0.487	1	0.919	---	---	100
711	tropine - PC3	0.484	1	0.918	---	---	100
712	nystatin - PC3	0.484	1	0.918	---	---	100
713	gabexate - PC3	0.483	1	0.918	---	---	100
714	isoniazid - HL60	0.48	1	0.918	---	---	100
715	simvastatin - PC3	0.479	1	0.918	---	---	100
716	dexibuprofen - PC3	0.478	1	0.918	---	---	100
717	clindamycin - HL60	0.476	1	0.917	---	---	100
718	sulfamethizole - PC3	0.472	1	0.917	---	---	100
719	(-)-isoprenaline - PC3	0.472	1	0.917	---	---	100
720	decitabine - MCF7	0	1	-0.916	---	---	0
721	3-acetamidocoumarin - MCF7	0	2	-0.916	---	---	0
722	biotin - PC3	0.47	1	0.916	---	---	100
723	fusaric acid - PC3	0.47	1	0.916	---	---	100
724	N6-methyladenosine - PC3	0.47	1	0.916	---	---	100
725	mephenytoin - PC3	0.469	1	0.916	---	---	100
726	hydrochlorothiazide - HL60	0.461	1	0.914	---	---	100
727	lidoflazine - PC3	0.45	1	0.914	---	---	100
728	indometacin - SKMEL5	0.449	1	0.913	---	---	100
729	dirithromycin - HL60	0.435	1	0.913	---	---	100
730	ricinine - PC3	0.435	1	0.913	---	---	100
731	cyclobenzaprine - PC3	0.433	1	0.913	---	---	100
732	5186324 - MCF7	0	1	-0.912	---	---	0
733	phenazone - PC3	0.416	1	0.912	---	---	100
734	5186223 - MCF7	0	1	-0.911	---	---	0
735	carteolol - PC3	0.408	1	0.911	---	---	100
736	roxithromycin - PC3	0.395	1	0.911	---	---	100
737	ethionamide - MCF7	0	1	-0.911	---	---	0
738	piperlongumine - MCF7	0	1	0.909	---	---	0
739	tyrphostin AG-1478 - MCF7	0	1	-0.909	---	---	0
740	sulfamonomethoxine - MCF7	0	2	-0.908	---	---	0
741	alexidine - MCF7	0	1	0.908	---	---	0
742	pyridoxine - MCF7	0	2	0.907	---	---	0
743	protoveratrine A - MCF7	0	2	0.906	---	---	0
744	methoxamine - MCF7	0	2	-0.904	---	---	0
745	ipratropium bromide - MCF7	0	1	0.904	---	---	0
746	nadolol - MCF7	0	2	-0.904	---	---	0
747	topiramate - MCF7	0	1	-0.903	---	---	0
748	naringenin - MCF7	0	2	-0.903	---	---	0
749	benzathine benzylpenicillin - MCF7	0	2	-0.902	---	---	0
750	Prestwick-692 - MCF7	0	2	-0.901	---	---	0
751	iopamidol - MCF7	0	2	-0.9	---	---	0
752	vigabatrin - MCF7	0	1	-0.899	---	---	0
753	lansoprazole - HL60	0	1	-0.899	---	---	0
754	diphenhydramine - MCF7	0	2	-0.898	---	---	0
755	ellipticine - MCF7	0	2	0.898	---	---	0
756	pheniramine - MCF7	0	2	-0.898	---	---	0
757	myricetin - MCF7	0	2	-0.897	---	---	0
758	ceforanide - MCF7	0	2	-0.896	---	---	0
759	lisuride - MCF7	0	2	-0.896	---	---	0
760	viomycin - MCF7	0	2	-0.896	---	---	0
761	betamethasone - MCF7	0	1	0.895	---	---	0
762	galantamine - MCF7	0	2	0.893	---	---	0
763	SB-203580 - MCF7	0	3	-0.893	---	---	0
764	hydrocotarnine - MCF7	0	2	0.892	---	---	0
765	bemegride - MCF7	0	2	-0.891	---	---	0
766	metronidazole - MCF7	0	2	-0.891	---	---	0
767	ajmaline - MCF7	0	2	-0.89	---	---	0
768	melatonin - MCF7	0	2	-0.89	---	---	0
769	tomatidine - MCF7	0	2	0.89	---	---	0
770	isoflupredone - MCF7	0	1	-0.889	---	---	0
771	dihydroergocristine - MCF7	0	2	-0.889	---	---	0
772	zuclopenthixol - MCF7	0	2	-0.889	---	---	0
773	amylocaine - MCF7	0	2	-0.888	---	---	0
774	propoxycaine - PC3	0	1	-0.887	---	---	0
775	PNU-0293363 - MCF7	0	1	-0.885	---	---	0
776	xamoterol - MCF7	0	2	-0.884	---	---	0
777	sanguinarine - MCF7	0	1	0.884	---	---	0
778	levopropoxyphene - MCF7	0	2	-0.884	---	---	0
779	tolazamide - MCF7	0	1	-0.883	---	---	0
780	gabexate - MCF7	0	2	-0.882	---	---	0
781	sulfadimethoxine - MCF7	0	2	-0.882	---	---	0
782	canadine - MCF7	0	2	-0.881	---	---	0
783	Prestwick-642 - MCF7	0	2	-0.881	---	---	0
784	benzbromarone - MCF7	0	1	-0.88	---	---	0
785	seneciphylline - MCF7	0	2	0.879	---	---	0
786	lumicolchicine - MCF7	0	1	0.878	---	---	0
787	ambroxol - MCF7	0	2	-0.878	---	---	0
788	atropine methonitrate - MCF7	0	1	0.878	---	---	0
789	carbarsone - MCF7	0	2	0.877	---	---	0
790	cromoglicic acid - MCF7	0	1	-0.877	---	---	0
791	5149715 - MCF7	0	1	-0.876	---	---	0
792	dexamethasone - ssMCF7	0	1	-0.876	---	---	0
793	finasteride - MCF7	0	3	-0.876	---	---	0
794	chlortalidone - MCF7	0	2	-0.875	---	---	0
795	lansoprazole - MCF7	0	2	-0.874	---	---	0
796	mebendazole - MCF7	0	2	0.873	---	---	0
797	neostigmine bromide - MCF7	0	2	-0.873	---	---	0
798	camptothecin - MCF7	0	2	0.873	---	---	0
799	caffeic acid - MCF7	0	1	0.873	---	---	0
800	khellin - MCF7	0	2	-0.873	---	---	0
801	harmine - MCF7	0	2	0.873	---	---	0
802	reserpine - MCF7	0	1	0.872	---	---	0
803	Prestwick-691 - MCF7	0	2	-0.872	---	---	0
804	calcium folinate - MCF7	0	2	-0.872	---	---	0
805	spaglumic acid - MCF7	0	1	-0.871	---	---	0
806	ikarugamycin - MCF7	-0.266	3	-0.871	---	---	33
807	diloxanide - MCF7	0	2	-0.87	---	---	0
808	indoprofen - MCF7	0	2	-0.867	---	---	0
809	norcyclobenzaprine - MCF7	0	2	0.867	---	---	0
810	trimethylcolchicinic acid - MCF7	0	2	0.867	---	---	0
811	pergolide - PC3	0	1	-0.866	---	---	0
812	vinburnine - PC3	0	1	-0.866	---	---	0
813	pilocarpine - MCF7	0	2	-0.865	---	---	0
814	chlortalidone - PC3	0	1	-0.865	---	---	0
815	laudanosine - PC3	0	1	-0.865	---	---	0
816	alprostadil - MCF7	0	3	-0.864	---	---	0
817	Prestwick-1082 - MCF7	0	2	-0.864	---	---	0
818	pancuronium bromide - MCF7	0	2	0.864	---	---	0
819	chlorzoxazone - MCF7	0	2	0.864	---	---	0
820	chenodeoxycholic acid - MCF7	0	2	-0.862	---	---	0
821	bacampicillin - MCF7	0	2	-0.862	---	---	0
822	oxetacaine - MCF7	0	2	0.862	---	---	0
823	procainamide - MCF7	0	2	0.86	---	---	0
824	viomycin - PC3	0	1	-0.86	---	---	0
825	fluticasone - MCF7	0	2	-0.86	---	---	0
826	acepromazine - MCF7	0	2	0.859	---	---	0
827	thiamphenicol - MCF7	0	2	-0.859	---	---	0
828	raloxifene - ssMCF7	0	1	-0.859	---	---	0
829	GW-8510 - MCF7	0	2	0.858	---	---	0
830	Prestwick-559 - MCF7	0	2	0.858	---	---	0
831	timolol - MCF7	-0.192	3	-0.857	---	---	33
832	mebeverine - PC3	0	1	-0.857	---	---	0
833	corynanthine - MCF7	0	2	0.856	---	---	0
834	levomepromazine - MCF7	0	2	-0.856	---	---	0
835	mevalolactone - MCF7	0	1	-0.855	---	---	0
836	monensin - MCF7	0	3	-0.855	---	---	0
837	cefoperazone - MCF7	0	1	-0.854	---	---	0
838	DL-thiorphan - MCF7	0	2	0.854	---	---	0
839	aconitine - PC3	0	1	-0.853	---	---	0
840	12,13-EODE - MCF7	0	1	-0.853	---	---	0
841	dapsone - MCF7	0	2	-0.853	---	---	0
842	pyrithyldione - MCF7	0	2	-0.852	---	---	0
843	sulconazole - MCF7	0	2	0.852	---	---	0
844	BW-B70C - MCF7	0	1	-0.85	---	---	0
845	clemizole - MCF7	0	2	0.85	---	---	0
846	dicloxacillin - MCF7	0	2	-0.85	---	---	0
847	parbendazole - MCF7	0	2	0.85	---	---	0
848	Prestwick-1083 - MCF7	0	1	-0.85	---	---	0
849	pyrithyldione - PC3	0	1	-0.849	---	---	0
850	alsterpaullone - MCF7	0	1	0.849	---	---	0
851	lasalocid - MCF7	0	2	-0.849	---	---	0
852	tocainide - MCF7	0	2	-0.848	---	---	0
853	azapropazone - PC3	0	1	-0.848	---	---	0
854	gentamicin - MCF7	0	2	-0.847	---	---	0
855	trimethobenzamide - MCF7	0	2	-0.847	---	---	0
856	diphenylpyraline - MCF7	0	3	-0.847	---	---	0
857	ciclosporin - PC3	0	1	-0.846	---	---	0
858	triflusal - MCF7	0	2	0.846	---	---	0
859	5151277 - MCF7	0	1	-0.845	---	---	0
860	hydrochlorothiazide - MCF7	0	2	-0.845	---	---	0
861	sulmazole - MCF7	0	1	-0.845	---	---	0
862	atractyloside - MCF7	0	2	-0.844	---	---	0
863	tranexamic acid - MCF7	0	2	-0.844	---	---	0
864	ketotifen - MCF7	0	2	-0.844	---	---	0
865	gibberellic acid - MCF7	0	2	-0.844	---	---	0
866	diperodon - MCF7	0	1	0.844	---	---	0
867	isoflupredone - PC3	0	1	-0.843	---	---	0
868	mepenzolate bromide - MCF7	0	2	0.843	---	---	0
869	guanadrel - MCF7	0	2	-0.842	---	---	0
870	cloxacillin - MCF7	0	2	-0.842	---	---	0
871	arecoline - MCF7	0	2	-0.842	---	---	0
872	furazolidone - MCF7	0	2	-0.841	---	---	0
873	ampyrone - MCF7	0	2	-0.841	---	---	0
874	adiphenine - PC3	0	2	-0.84	---	---	0
875	ursodeoxycholic acid - MCF7	0	1	0.84	---	---	0
876	arecoline - PC3	0	1	-0.839	---	---	0
877	tolnaftate - MCF7	0	2	-0.839	---	---	0
878	iohexol - MCF7	0	2	-0.839	---	---	0
879	clorsulon - MCF7	0	2	-0.839	---	---	0
880	Prestwick-983 - MCF7	0	2	-0.838	---	---	0
881	ebselen - MCF7	0	1	0.838	---	---	0
882	fludrocortisone - HL60	0	1	-0.838	---	---	0
883	bromperidol - MCF7	0	2	0.838	---	---	0
884	prazosin - PC3	0	1	-0.838	---	---	0
885	PF-00539745-00 - MCF7	0	1	-0.838	---	---	0
886	dacarbazine - MCF7	0	2	0.837	---	---	0
887	captopril - MCF7	0	2	-0.837	---	---	0
888	biperiden - MCF7	0	3	-0.837	---	---	0
889	acetazolamide - PC3	0	1	-0.837	---	---	0
890	felbinac - MCF7	0	2	-0.836	---	---	0
891	vancomycin - MCF7	0	2	-0.836	---	---	0
892	lidocaine - MCF7	0	2	-0.835	---	---	0
893	5114445 - MCF7	0	1	0.835	---	---	0
894	trazodone - MCF7	0	2	0.835	---	---	0
895	thapsigargin - MCF7	0	2	-0.835	---	---	0
896	Prestwick-1103 - MCF7	0	2	-0.835	---	---	0
897	thioguanosine - MCF7	0	2	0.833	---	---	0
898	levobunolol - PC3	0	1	-0.833	---	---	0
899	cefotiam - MCF7	0	2	-0.832	---	---	0
900	maprotiline - MCF7	0	2	-0.831	---	---	0
901	Prestwick-864 - MCF7	0	2	0.831	---	---	0
902	troleandomycin - MCF7	0	1	0.831	---	---	0
903	8-azaguanine - PC3	0	1	0.83	---	---	0
904	atropine - MCF7	0	2	0.829	---	---	0
905	dexverapamil - MCF7	0	1	0.829	---	---	0
906	penbutolol - HL60	0	1	-0.829	---	---	0
907	co-dergocrine mesilate - MCF7	0	2	-0.829	---	---	0
908	heptaminol - MCF7	0	2	-0.828	---	---	0
909	ribavirin - PC3	0	1	-0.828	---	---	0
910	carbachol - MCF7	0	2	0.827	---	---	0
911	pivmecillinam - HL60	0	1	-0.827	---	---	0
912	artemisinin - MCF7	0	1	0.827	---	---	0
913	5152487 - MCF7	0	1	0.827	---	---	0
914	amprolium - MCF7	0	2	0.827	---	---	0
915	leflunomide - MCF7	0	2	-0.826	---	---	0
916	thioperamide - MCF7	-0.208	3	-0.826	---	---	33
917	8-azaguanine - MCF7	0	2	0.826	---	---	0
918	Prestwick-1103 - HL60	0	1	-0.825	---	---	0
919	blebbistatin - MCF7	0	2	0.825	---	---	0
920	clopamide - MCF7	0	2	-0.825	---	---	0
921	trimetazidine - MCF7	0	2	0.825	---	---	0
922	etiocholanolone - MCF7	0	3	-0.825	---	---	0
923	luteolin - MCF7	0	2	0.825	---	---	0
924	sitosterol - MCF7	0	2	0.824	---	---	0
925	16,16-dimethylprostaglandin E2 - MCF7	0	1	-0.824	---	---	0
926	atovaquone - MCF7	0	1	0.824	---	---	0
927	tetracycline - MCF7	0	2	-0.824	---	---	0
928	cefamandole - MCF7	0	2	-0.823	---	---	0
929	moxisylyte - MCF7	0	2	0.823	---	---	0
930	arcaine - MCF7	0	2	-0.823	---	---	0
931	vancomycin - PC3	0	1	-0.822	---	---	0
932	testosterone - MCF7	0.207	3	0.822	---	---	33
933	beclometasone - PC3	0	1	-0.822	---	---	0
934	raubasine - PC3	0	1	-0.822	---	---	0
935	riboflavin - MCF7	0	2	0.821	---	---	0
936	folic acid - MCF7	0	2	-0.821	---	---	0
937	budesonide - MCF7	0	2	0.821	---	---	0
938	Prestwick-1085 - MCF7	0	2	0.82	---	---	0
939	sulfaphenazole - MCF7	0	2	-0.82	---	---	0
940	STOCK1N-35696 - MCF7	0	1	-0.819	---	---	0
941	PF-00875133-00 - PC3	0	1	-0.819	---	---	0
942	metoprolol - MCF7	0	2	-0.819	---	---	0
943	piromidic acid - MCF7	0	2	0.819	---	---	0
944	moroxydine - MCF7	0	2	-0.818	---	---	0
945	CAY-10397 - MCF7	0	1	0.816	---	---	0
946	podophyllotoxin - MCF7	0	2	-0.816	---	---	0
947	fenoterol - PC3	0	1	0.816	---	---	0
948	0175029-0000 - MCF7	0	2	0.815	---	---	0
949	clidinium bromide - MCF7	0	2	-0.815	---	---	0
950	levopropoxyphene - HL60	0	1	-0.815	---	---	0
951	tyrphostin AG-825 - MCF7	0	1	0.815	---	---	0
952	ritodrine - MCF7	0	2	0.815	---	---	0
953	piromidic acid - PC3	0	1	-0.814	---	---	0
954	clofazimine - PC3	0	1	-0.814	---	---	0
955	betulinic acid - MCF7	0	2	-0.813	---	---	0
956	metampicillin - MCF7	0	2	-0.813	---	---	0
957	vitexin - PC3	0	1	-0.813	---	---	0
958	zalcitabine - MCF7	0	2	-0.812	---	---	0
959	STOCK1N-35215 - MCF7	0	1	0.812	---	---	0
960	phenazone - MCF7	0	1	-0.812	---	---	0
961	vinblastine - PC3	0	1	-0.811	---	---	0
962	delsoline - MCF7	0	2	0.811	---	---	0
963	atracurium besilate - PC3	0	1	-0.811	---	---	0
964	etilefrine - MCF7	0	2	-0.811	---	---	0
965	minoxidil - MCF7	0	2	-0.811	---	---	0
966	cyproterone - MCF7	0	2	0.811	---	---	0
967	josamycin - MCF7	0	2	-0.81	---	---	0
968	myosmine - MCF7	0	3	-0.81	---	---	0
969	cetirizine - MCF7	0	2	0.81	---	---	0
970	harmol - MCF7	0	2	-0.81	---	---	0
971	F0447-0125 - PC3	0	2	-0.81	---	---	0
972	pipemidic acid - MCF7	0	1	-0.81	---	---	0
973	mebhydrolin - PC3	0	1	-0.809	---	---	0
974	pentoxifylline - MCF7	0	2	-0.809	---	---	0
975	harpagoside - MCF7	0	2	-0.809	---	---	0
976	zardaverine - HL60	0	1	0.808	---	---	0
977	calcium pantothenate - MCF7	0	2	0.807	---	---	0
978	ginkgolide A - MCF7	0	2	0.807	---	---	0
979	alprenolol - PC3	0	1	-0.806	---	---	0
980	roxithromycin - MCF7	0	2	0.806	---	---	0
981	abamectin - MCF7	0	2	0.806	---	---	0
982	levocabastine - PC3	0	1	-0.805	---	---	0
983	acemetacin - PC3	0	1	-0.805	---	---	0
984	metolazone - MCF7	0	2	-0.805	---	---	0
985	tiaprofenic acid - MCF7	0	2	-0.805	---	---	0
986	iopanoic acid - MCF7	0	2	-0.804	---	---	0
987	celastrol - MCF7	0	1	0.804	---	---	0
988	Prestwick-675 - MCF7	0	1	-0.803	---	---	0
989	BAS-012416453 - MCF7	0	2	-0.803	---	---	0
990	dexpanthenol - MCF7	0	2	0.803	---	---	0
991	midodrine - MCF7	0	2	-0.803	---	---	0
992	vanoxerine - MCF7	0	2	-0.802	---	---	0
993	terconazole - PC3	0	1	-0.802	---	---	0
994	clofazimine - MCF7	-0.191	3	-0.801	---	---	33
995	betahistine - MCF7	0	2	0.801	---	---	0
996	nizatidine - MCF7	0	2	-0.801	---	---	0
997	carbimazole - MCF7	0	2	-0.8	---	---	0
998	demecarium bromide - MCF7	0	2	-0.8	---	---	0
999	domperidone - PC3	0	1	-0.799	---	---	0
1000	naftifine - PC3	0	1	-0.799	---	---	0
1001	cortisone - MCF7	0	2	0.799	---	---	0
1002	timolol - PC3	0	1	-0.799	---	---	0
1003	colistin - MCF7	0	2	-0.799	---	---	0
1004	sulfamonomethoxine - PC3	0	1	-0.798	---	---	0
1005	tamoxifen - ssMCF7	0	1	-0.798	---	---	0
1006	meclofenamic acid - PC3	0	2	-0.798	---	---	0
1007	Prestwick-674 - MCF7	0	3	0.798	---	---	0
1008	ivermectin - MCF7	0	2	0.798	---	---	0
1009	clorgiline - MCF7	0	2	0.797	---	---	0
1010	bisacodyl - MCF7	0	2	0.796	---	---	0
1011	metoprolol - PC3	0	1	-0.796	---	---	0
1012	apigenin - MCF7	0	2	0.796	---	---	0
1013	6-azathymine - MCF7	0	2	0.796	---	---	0
1014	pivmecillinam - MCF7	0	2	-0.796	---	---	0
1015	terfenadine - MCF7	0	2	0.795	---	---	0
1016	tiletamine - PC3	0	1	-0.795	---	---	0
1017	docosahexaenoic acid ethyl ester - PC3	0	1	-0.795	---	---	0
1018	chrysin - MCF7	0	2	0.795	---	---	0
1019	acetazolamide - MCF7	0	2	0.794	---	---	0
1020	cefoperazone - PC3	0	1	-0.794	---	---	0
1021	bumetanide - MCF7	0	2	-0.794	---	---	0
1022	racecadotril - MCF7	0	2	-0.794	---	---	0
1023	trapidil - HL60	0	1	-0.793	---	---	0
1024	alclometasone - PC3	0	1	-0.793	---	---	0
1025	vincamine - MCF7	-0.251	3	-0.793	---	---	33
1026	androsterone - PC3	0	1	-0.793	---	---	0
1027	methylergometrine - MCF7	0	2	0.793	---	---	0
1028	loracarbef - HL60	0	1	-0.792	---	---	0
1029	moxonidine - MCF7	0	1	0.792	---	---	0
1030	5109870 - MCF7	0	1	0.792	---	---	0
1031	gramine - MCF7	0	2	0.792	---	---	0
1032	thiostrepton - MCF7	0	2	0.792	---	---	0
1033	pentoxifylline - PC3	0	2	-0.791	---	---	0
1034	morantel - MCF7	0	2	0.791	---	---	0
1035	thiamphenicol - PC3	0	2	-0.791	---	---	0
1036	4,5-dianilinophthalimide - MCF7	0	1	0.79	---	---	0
1037	methyldopa - PC3	0	1	-0.79	---	---	0
1038	PNU-0251126 - MCF7	0	2	-0.79	---	---	0
1039	noretynodrel - MCF7	0	2	0.79	---	---	0
1040	sodium phenylbutyrate - MCF7	-0.188	3	-0.79	---	---	33
1041	difenidol - MCF7	0	2	0.79	---	---	0
1042	lithocholic acid - HL60	0	1	-0.789	---	---	0
1043	chloropyrazine - MCF7	0	2	-0.789	---	---	0
1044	benzocaine - MCF7	0	2	-0.788	---	---	0
1045	primaquine - MCF7	0	2	0.788	---	---	0
1046	benzthiazide - MCF7	0	2	0.788	---	---	0
1047	Chicago Sky Blue 6B - HL60	0	1	-0.788	---	---	0
1048	co-dergocrine mesilate - PC3	0	1	-0.787	---	---	0
1049	racecadotril - PC3	0	1	-0.787	---	---	0
1050	N-acetyl-L-aspartic acid - PC3	0	1	-0.787	---	---	0
1051	baclofen - MCF7	0	2	-0.786	---	---	0
1052	pargyline - MCF7	0	2	0.785	---	---	0
1053	cyclic adenosine monophosphate - HL60	0	1	-0.785	---	---	0
1054	mefexamide - PC3	0	1	-0.785	---	---	0
1055	chenodeoxycholic acid - PC3	0	1	-0.785	---	---	0
1056	phenoxybenzamine - MCF7	0	3	0.785	---	---	0
1057	finasteride - HL60	0	1	-0.785	---	---	0
1058	homochlorcyclizine - MCF7	0	2	0.784	---	---	0
1059	isoxicam - PC3	0	2	-0.784	---	---	0
1060	amiprilose - PC3	0	1	-0.784	---	---	0
1061	aminocaproic acid - MCF7	0	1	0.783	---	---	0
1062	trihexyphenidyl - MCF7	0	1	-0.783	---	---	0
1063	felbinac - PC3	0	1	-0.783	---	---	0
1064	sulfabenzamide - MCF7	0	2	0.783	---	---	0
1065	2-aminobenzenesulfonamide - PC3	0	1	-0.783	---	---	0
1066	5248896 - MCF7	0	2	0.783	---	---	0
1067	Prestwick-857 - PC3	0	1	-0.782	---	---	0
1068	carisoprodol - HL60	0	1	-0.782	---	---	0
1069	pindolol - MCF7	0	2	-0.782	---	---	0
1070	trimipramine - MCF7	0	2	0.782	---	---	0
1071	podophyllotoxin - PC3	0	1	-0.782	---	---	0
1072	ketotifen - PC3	0	1	-0.781	---	---	0
1073	docosahexaenoic acid ethyl ester - MCF7	0	1	0.781	---	---	0
1074	flucloxacillin - PC3	0	1	-0.781	---	---	0
1075	PHA-00846566E - MCF7	0	1	0.781	---	---	0
1076	sulmazole - HL60	0	1	-0.781	---	---	0
1077	monensin - PC3	0	2	-0.781	---	---	0
1078	netilmicin - HL60	0	1	-0.781	---	---	0
1079	ethambutol - MCF7	0	2	0.781	---	---	0
1080	amantadine - HL60	0	1	-0.78	---	---	0
1081	iohexol - PC3	0	1	-0.78	---	---	0
1082	pramocaine - MCF7	0.27	3	0.78	---	---	33
1083	Prestwick-1103 - PC3	0	1	-0.78	---	---	0
1084	estropipate - PC3	0	1	-0.78	---	---	0
1085	hexestrol - MCF7	0	2	0.779	---	---	0
1086	disopyramide - PC3	0	1	-0.779	---	---	0
1087	0297417-0002B - MCF7	0	2	0.779	---	---	0
1088	PHA-00665752 - MCF7	0	1	0.779	---	---	0
1089	isotretinoin - PC3	0	1	-0.779	---	---	0
1090	clofilium tosylate - PC3	0	1	-0.778	---	---	0
1091	etomidate - MCF7	0	2	0.778	---	---	0
1092	ozagrel - HL60	0	1	-0.778	---	---	0
1093	eticlopride - PC3	0	1	-0.778	---	---	0
1094	terazosin - PC3	0	1	-0.778	---	---	0
1095	chlormezanone - PC3	0	1	-0.777	---	---	0
1096	iproniazid - MCF7	0	2	-0.777	---	---	0
1097	BAS-012416453 - PC3	0	1	0.777	---	---	0
1098	medrysone - MCF7	0	3	0.776	---	---	0
1099	bethanechol - PC3	0	1	-0.775	---	---	0
1100	dihydroergocristine - PC3	0	1	-0.775	---	---	0
1101	meptazinol - HL60	0	1	0.775	---	---	0
1102	benzamil - HL60	0	1	-0.775	---	---	0
1103	hexetidine - PC3	0	1	-0.774	---	---	0
1104	nadolol - PC3	0	1	-0.774	---	---	0
1105	liothyronine - MCF7	0	2	0.774	---	---	0
1106	lactobionic acid - HL60	0	1	-0.774	---	---	0
1107	coralyne - PC3	0	1	-0.774	---	---	0
1108	furazolidone - HL60	0	1	-0.774	---	---	0
1109	isocorydine - PC3	0	1	-0.773	---	---	0
1110	dimenhydrinate - MCF7	0	2	-0.773	---	---	0
1111	mefenamic acid - HL60	0	1	-0.773	---	---	0
1112	Prestwick-1082 - PC3	0	1	-0.773	---	---	0
1113	rolitetracycline - MCF7	0	2	0.773	---	---	0
1114	octopamine - MCF7	0	2	0.772	---	---	0
1115	tyloxapol - MCF7	0	2	0.772	---	---	0
1116	nifuroxazide - PC3	0	1	-0.772	---	---	0
1117	ciclopirox - MCF7	0	2	-0.772	---	---	0
1118	Prestwick-972 - PC3	0	1	-0.771	---	---	0
1119	benperidol - MCF7	0	2	0.771	---	---	0
1120	isoflupredone - HL60	0	1	-0.771	---	---	0
1121	diethylstilbestrol - HL60	0	1	-0.771	---	---	0
1122	fusaric acid - MCF7	0	2	0.771	---	---	0
1123	10-methoxyharmalan - PC3	0	1	-0.77	---	---	0
1124	etilefrine - HL60	0	1	0.77	---	---	0
1125	hydroxyachillin - HL60	0	1	-0.77	---	---	0
1126	pheneticillin - PC3	0	1	-0.77	---	---	0
1127	chlorogenic acid - PC3	0	1	-0.77	---	---	0
1128	ifenprodil - MCF7	0	2	0.77	---	---	0
1129	betulin - HL60	0	1	-0.769	---	---	0
1130	benzethonium chloride - MCF7	0	2	0.769	---	---	0
1131	tranexamic acid - PC3	0	2	-0.769	---	---	0
1132	hydroflumethiazide - MCF7	0	2	0.768	---	---	0
1133	nomegestrol - PC3	0	1	-0.768	---	---	0
1134	midodrine - PC3	0	2	-0.768	---	---	0
1135	phenyl biguanide - MCF7	0	1	-0.768	---	---	0
1136	betaxolol - MCF7	0	2	0.768	---	---	0
1137	saquinavir - MCF7	0	2	0.768	---	---	0
1138	gentamicin - PC3	0	2	-0.767	---	---	0
1139	methacholine chloride - MCF7	0	2	0.767	---	---	0
1140	lisuride - PC3	0	2	-0.767	---	---	0
1141	Prestwick-691 - PC3	0	1	-0.766	---	---	0
1142	metaraminol - PC3	0	2	0.766	---	---	0
1143	fasudil - MCF7	0	1	-0.766	---	---	0
1144	florfenicol - MCF7	0	2	0.765	---	---	0
1145	hydroflumethiazide - PC3	0	2	-0.765	---	---	0
1146	halofantrine - HL60	0	1	-0.765	---	---	0
1147	iloprost - MCF7	0	2	-0.765	---	---	0
1148	sulfacetamide - MCF7	0	1	0.765	---	---	0
1149	trioxysalen - MCF7	0	2	0.765	---	---	0
1150	omeprazole - MCF7	0	2	0.764	---	---	0
1151	serotonin - PC3	0	1	-0.764	---	---	0
1152	fludrocortisone - MCF7	-0.15	5	-0.763	---	---	20
1153	pirenperone - PC3	0	1	-0.763	---	---	0
1154	bicuculline - MCF7	0	2	0.763	---	---	0
1155	streptozocin - PC3	0	1	-0.763	---	---	0
1156	diflorasone - PC3	0	1	-0.763	---	---	0
1157	asiaticoside - HL60	0	1	-0.763	---	---	0
1158	megestrol - HL60	0	1	-0.762	---	---	0
1159	meticrane - MCF7	0	2	0.762	---	---	0
1160	antazoline - PC3	0	1	-0.762	---	---	0
1161	beclometasone - MCF7	0	1	0.762	---	---	0
1162	monocrotaline - MCF7	0	2	0.762	---	---	0
1163	ethaverine - MCF7	0	2	0.762	---	---	0
1164	proguanil - HL60	0	1	-0.761	---	---	0
1165	procyclidine - HL60	0	1	-0.761	---	---	0
1166	nalbuphine - MCF7	0	2	0.761	---	---	0
1167	iocetamic acid - HL60	0	1	-0.761	---	---	0
1168	piretanide - PC3	0	1	-0.761	---	---	0
1169	metampicillin - PC3	0	2	-0.761	---	---	0
1170	sulindac sulfide - MCF7	0	1	-0.76	---	---	0
1171	pseudopelletierine - MCF7	0	2	0.76	---	---	0
1172	biperiden - PC3	0	1	-0.76	---	---	0
1173	cyclic adenosine monophosphate - PC3	0	1	-0.76	---	---	0
1174	propafenone - MCF7	0	2	0.76	---	---	0
1175	Prestwick-860 - MCF7	0	2	0.759	---	---	0
1176	(+)-chelidonine - PC3	0	1	-0.759	---	---	0
1177	LY-294002 - ssMCF7	0	1	0.759	---	---	0
1178	sulfadimethoxine - HL60	0	1	-0.759	---	---	0
1179	azacitidine - MCF7	0	2	0.759	---	---	0
1180	sulindac - PC3	0	2	-0.759	---	---	0
1181	repaglinide - MCF7	0	2	0.759	---	---	0
1182	physostigmine - PC3	0	1	-0.758	---	---	0
1183	erastin - PC3	0	2	-0.758	---	---	0
1184	gabexate - HL60	0	1	-0.758	---	---	0
1185	biotin - MCF7	0	1	0.758	---	---	0
1186	iocetamic acid - PC3	0	1	-0.757	---	---	0
1187	rottlerin - MCF7	0	3	0.757	---	---	0
1188	hexylcaine - HL60	0	1	-0.757	---	---	0
1189	hexamethonium bromide - MCF7	0	2	0.756	---	---	0
1190	cefadroxil - HL60	0	1	-0.756	---	---	0
1191	N-acetyl-L-leucine - MCF7	0	2	0.756	---	---	0
1192	isoniazid - PC3	0	2	-0.756	---	---	0
1193	levobunolol - MCF7	0	2	-0.755	---	---	0
1194	digoxin - MCF7	0	2	0.755	---	---	0
1195	STOCK1N-35696 - PC3	0	1	-0.755	---	---	0
1196	levonorgestrel - HL60	0	1	0.755	---	---	0
1197	tetrahydroalstonine - PC3	0	1	-0.755	---	---	0
1198	IC-86621 - PC3	0	2	-0.755	---	---	0
1199	ronidazole - MCF7	0	1	0.755	---	---	0
1200	suprofen - HL60	0	1	-0.754	---	---	0
1201	pridinol - MCF7	0	2	0.754	---	---	0
1202	streptomycin - MCF7	0	2	-0.754	---	---	0
1203	iopromide - PC3	0	1	-0.754	---	---	0
1204	triflupromazine - PC3	0	1	-0.753	---	---	0
1205	enalapril - PC3	0	1	-0.753	---	---	0
1206	theophylline - HL60	0	1	-0.753	---	---	0
1207	ouabain - MCF7	0	2	0.753	---	---	0
1208	carbenoxolone - HL60	0	1	-0.752	---	---	0
1209	suramin sodium - PC3	0	2	-0.752	---	---	0
1210	butacaine - HL60	0	1	-0.752	---	---	0
1211	vitexin - HL60	0	1	-0.752	---	---	0
1212	alpha-estradiol - ssMCF7	0	1	0.752	---	---	0
1213	letrozole - PC3	0	1	-0.752	---	---	0
1214	theobromine - MCF7	0	2	0.752	---	---	0
1215	carbarsone - HL60	0	1	-0.751	---	---	0
1216	omeprazole - PC3	0	1	0.751	---	---	0
1217	tocainide - PC3	0	1	-0.751	---	---	0
1218	cefixime - HL60	0	1	-0.751	---	---	0
1219	ceftazidime - MCF7	0	1	0.751	---	---	0
1220	ricinine - MCF7	0	2	0.751	---	---	0
1221	tolmetin - HL60	0	1	-0.751	---	---	0
1222	adipiodone - MCF7	0	2	0.751	---	---	0
1223	etoposide - MCF7	0	2	-0.75	---	---	0
1224	monorden - SKMEL5	0	1	-0.75	---	---	0
1225	menadione - HL60	0	1	0.75	---	---	0
1226	methyldopate - PC3	0	1	-0.75	---	---	0
1227	meteneprost - PC3	0	2	-0.75	---	---	0
1228	phenindione - PC3	0	1	0.749	---	---	0
1229	yohimbic acid - HL60	0	1	-0.749	---	---	0
1230	Prestwick-692 - PC3	0	1	-0.749	---	---	0
1231	8-azaguanine - HL60	0	1	0.749	---	---	0
1232	CP-863187 - MCF7	0	2	-0.748	---	---	0
1233	crotamiton - PC3	0	1	-0.748	---	---	0
1234	folic acid - PC3	0	1	-0.748	---	---	0
1235	diloxanide - HL60	0	1	-0.748	---	---	0
1236	3-hydroxy-DL-kynurenine - PC3	0	1	-0.747	---	---	0
1237	decamethonium bromide - MCF7	0	2	-0.747	---	---	0
1238	norethisterone - MCF7	0	2	0.747	---	---	0
1239	mesoridazine - PC3	0	1	-0.747	---	---	0
1240	(-)-atenolol - PC3	0	1	-0.747	---	---	0
1241	acetohexamide - PC3	0	1	0.747	---	---	0
1242	ioversol - PC3	0	1	-0.747	---	---	0
1243	simvastatin - MCF7	0	2	0.746	---	---	0
1244	cytisine - PC3	0	1	-0.746	---	---	0
1245	bambuterol - MCF7	0	2	-0.746	---	---	0
1246	Prestwick-1083 - PC3	0	1	-0.746	---	---	0
1247	estriol - MCF7	0	2	0.745	---	---	0
1248	naproxen - MCF7	0	4	-0.745	---	---	0
1249	pizotifen - HL60	0	1	-0.745	---	---	0
1250	CP-320650-01 - PC3	-0.128	4	-0.745	---	---	25
1251	iodixanol - HL60	0	1	-0.745	---	---	0
1252	aciclovir - MCF7	0	3	-0.745	---	---	0
1253	chloramphenicol - MCF7	0	1	0.745	---	---	0
1254	propylthiouracil - MCF7	0	2	0.745	---	---	0
1255	mitoxantrone - MCF7	0	2	0.744	---	---	0
1256	buspirone - PC3	0	1	-0.744	---	---	0
1257	epivincamine - PC3	0	1	-0.744	---	---	0
1258	clebopride - PC3	0	1	-0.744	---	---	0
1259	debrisoquine - PC3	0	1	-0.744	---	---	0
1260	MS-275 - PC3	0	2	0.744	---	---	0
1261	acemetacin - HL60	0	1	-0.743	---	---	0
1262	canavanine - MCF7	0	1	0.743	---	---	0
1263	memantine - PC3	0	1	-0.743	---	---	0
1264	theophylline - MCF7	0	2	0.743	---	---	0
1265	tacrolimus - MCF7	0	3	-0.743	---	---	0
1266	betulinic acid - HL60	0	1	-0.743	---	---	0
1267	diltiazem - MCF7	0	2	0.743	---	---	0
1268	tiabendazole - MCF7	0	2	0.743	---	---	0
1269	cinnarizine - PC3	0	1	-0.743	---	---	0
1270	milrinone - MCF7	0	2	0.743	---	---	0
1271	sisomicin - PC3	0	1	-0.743	---	---	0
1272	aciclovir - HL60	0	1	-0.742	---	---	0
1273	Prestwick-972 - MCF7	0	1	0.742	---	---	0
1274	isometheptene - PC3	0	1	-0.742	---	---	0
1275	Prestwick-1084 - MCF7	0	2	0.742	---	---	0
1276	CP-319743 - MCF7	0	2	0.742	---	---	0
1277	thioperamide - PC3	0	1	-0.741	---	---	0
1278	rescinnamine - MCF7	0	2	0.741	---	---	0
1279	cyclizine - PC3	0	1	-0.741	---	---	0
1280	benzathine benzylpenicillin - PC3	0	1	-0.741	---	---	0
1281	piperidolate - MCF7	0	2	0.741	---	---	0
1282	cefepime - PC3	0	1	-0.741	---	---	0
1283	bufexamac - MCF7	0	2	0.741	---	---	0
1284	bicuculline - PC3	0	1	-0.74	---	---	0
1285	skimmianine - MCF7	0	2	0.74	---	---	0
1286	propranolol - HL60	0	1	-0.74	---	---	0
1287	halcinonide - MCF7	0	2	0.74	---	---	0
1288	metrizamide - MCF7	0	2	-0.74	---	---	0
1289	benzethonium chloride - HL60	0	1	-0.74	---	---	0
1290	cloxacillin - PC3	0	1	-0.74	---	---	0
1291	mestranol - PC3	0	1	-0.739	---	---	0
1292	merbromin - PC3	0	2	-0.739	---	---	0
1293	dantrolene - PC3	0	2	-0.739	---	---	0
1294	tomelukast - MCF7	0	1	-0.739	---	---	0
1295	ramifenazone - HL60	0	1	-0.739	---	---	0
1296	scopoletin - MCF7	0	1	0.738	---	---	0
1297	5252917 - MCF7	0	2	0.738	---	---	0
1298	digoxigenin - PC3	0	1	-0.738	---	---	0
1299	SC-58125 - HL60	0	1	-0.738	---	---	0
1300	corbadrine - PC3	0	1	0.738	---	---	0
1301	triprolidine - PC3	0	1	-0.738	---	---	0
1302	sulfaguanidine - HL60	0	1	-0.738	---	---	0
1303	dihydrostreptomycin - PC3	0	2	-0.738	---	---	0
1304	11-deoxy-16,16-dimethylprostaglandin E2 - MCF7	0	2	0.738	---	---	0
1305	propidium iodide - HL60	0	1	-0.737	---	---	0
1306	oxyphenbutazone - PC3	0	1	-0.737	---	---	0
1307	2-deoxy-D-glucose - MCF7	0	1	-0.737	---	---	0
1308	pyrvinium - HL60	0	1	0.737	---	---	0
1309	flecainide - HL60	0	1	-0.737	---	---	0
1310	Prestwick-857 - HL60	0	1	-0.737	---	---	0
1311	copper sulfate - ssMCF7	0	1	-0.737	---	---	0
1312	5255229 - MCF7	0	2	0.737	---	---	0
1313	valproic acid - ssMCF7	0	1	-0.737	---	---	0
1314	zaprinast - PC3	0	1	-0.736	---	---	0
1315	CP-690334-01 - PC3	0	4	-0.736	---	---	0
1316	doxycycline - PC3	0	1	-0.736	---	---	0
1317	W-13 - MCF7	0	2	-0.736	---	---	0
1318	clioquinol - PC3	0	1	0.736	---	---	0
1319	glafenine - MCF7	0	2	0.736	---	---	0
1320	isocarboxazid - PC3	0	2	-0.735	---	---	0
1321	quinostatin - MCF7	0	2	0.735	---	---	0
1322	sertaconazole - MCF7	0	2	0.735	---	---	0
1323	sulfacetamide - PC3	0	2	-0.735	---	---	0
1324	naloxone - MCF7	0.237	3	0.735	---	---	33
1325	dacarbazine - PC3	0	1	-0.735	---	---	0
1326	vanoxerine - PC3	0	1	-0.735	---	---	0
1327	pentetic acid - PC3	0	1	-0.735	---	---	0
1328	AR-A014418 - MCF7	0	1	0.734	---	---	0
1329	nortriptyline - MCF7	0	2	0.734	---	---	0
1330	fipexide - MCF7	0	1	0.734	---	---	0
1331	gelsemine - PC3	0	1	-0.734	---	---	0
1332	trimethobenzamide - HL60	0	1	-0.734	---	---	0
1333	amitriptyline - PC3	0	2	-0.734	---	---	0
1334	hycanthone - PC3	0	1	-0.734	---	---	0
1335	metacycline - MCF7	0	2	0.734	---	---	0
1336	paromomycin - PC3	0	1	-0.733	---	---	0
1337	adiphenine - HL60	0	1	-0.733	---	---	0
1338	tolnaftate - PC3	0	2	-0.733	---	---	0
1339	calycanthine - PC3	0	1	-0.733	---	---	0
1340	hesperetin - MCF7	0	2	0.732	---	---	0
1341	mestranol - MCF7	0	2	0.732	---	---	0
1342	articaine - PC3	0	1	-0.732	---	---	0
1343	levocabastine - MCF7	0	2	0.732	---	---	0
1344	securinine - PC3	0	1	-0.732	---	---	0
1345	tolazamide - PC3	0	1	-0.732	---	---	0
1346	5140203 - MCF7	0	1	0.732	---	---	0
1347	ticarcillin - PC3	0	1	-0.731	---	---	0
1348	ribavirin - HL60	0	1	-0.731	---	---	0
1349	domperidone - MCF7	0	2	0.731	---	---	0
1350	3-acetamidocoumarin - PC3	0	1	-0.731	---	---	0
1351	nisoxetine - MCF7	0	2	0.731	---	---	0
1352	alverine - MCF7	0	1	-0.731	---	---	0
1353	meclocycline - PC3	0	1	-0.73	---	---	0
1354	pivampicillin - HL60	0	1	0.73	---	---	0
1355	bretylium tosilate - HL60	0	1	-0.73	---	---	0
1356	triamterene - PC3	0	2	-0.73	---	---	0
1357	nadolol - HL60	0	1	-0.73	---	---	0
1358	desipramine - PC3	0	1	-0.729	---	---	0
1359	hexestrol - PC3	0	1	0.729	---	---	0
1360	theophylline - PC3	0	1	-0.729	---	---	0
1361	dexamethasone - PC3	0	2	-0.729	---	---	0
1362	phensuximide - HL60	0	1	-0.729	---	---	0
1363	guanfacine - MCF7	0	3	0.728	---	---	0
1364	heptaminol - PC3	0	2	-0.728	---	---	0
1365	tiratricol - PC3	0	1	-0.728	---	---	0
1366	nitrendipine - HL60	0	1	0.728	---	---	0
1367	niclosamide - HL60	0	1	0.727	---	---	0
1368	streptozocin - HL60	0	1	-0.727	---	---	0
1369	gramine - PC3	0	1	-0.727	---	---	0
1370	colistin - PC3	0	1	-0.727	---	---	0
1371	nisoxetine - PC3	0	1	-0.727	---	---	0
1372	chlorogenic acid - HL60	0	1	-0.727	---	---	0
1373	pheneticillin - HL60	0	1	-0.726	---	---	0
1374	spectinomycin - MCF7	0	2	0.726	---	---	0
1375	lumicolchicine - PC3	0	1	-0.726	---	---	0
1376	6-benzylaminopurine - PC3	0	1	-0.726	---	---	0
1377	dobutamine - PC3	0	1	0.726	---	---	0
1378	nifurtimox - HL60	0	1	-0.726	---	---	0
1379	Prestwick-685 - MCF7	0	2	0.726	---	---	0
1380	pridinol - HL60	0	1	-0.726	---	---	0
1381	lasalocid - PC3	0	1	-0.725	---	---	0
1382	pararosaniline - MCF7	0	1	0.725	---	---	0
1383	daunorubicin - MCF7	0	3	0.725	---	---	0
1384	tolnaftate - HL60	0	1	-0.725	---	---	0
1385	tetroquinone - MCF7	0	2	0.725	---	---	0
1386	benzocaine - PC3	0	1	-0.724	---	---	0
1387	vidarabine - MCF7	0	2	0.724	---	---	0
1388	Prestwick-864 - PC3	0	1	-0.724	---	---	0
1389	merbromin - HL60	0	1	-0.724	---	---	0
1390	enoxacin - MCF7	0	2	0.724	---	---	0
1391	etidronic acid - HL60	0	1	-0.724	---	---	0
1392	sulfafurazole - MCF7	0	3	0.723	---	---	0
1393	cisapride - MCF7	0	2	0.723	---	---	0
1394	mepyramine - MCF7	0	2	0.723	---	---	0
1395	nefopam - PC3	0	1	-0.723	---	---	0
1396	iproniazid - PC3	0	2	-0.723	---	---	0
1397	cephaeline - MCF7	0	3	-0.723	---	---	0
1398	remoxipride - PC3	0	1	0.722	---	---	0
1399	imatinib - MCF7	0	1	-0.722	---	---	0
1400	procyclidine - MCF7	0	2	0.722	---	---	0
1401	glycopyrronium bromide - HL60	0	1	-0.722	---	---	0
1402	carteolol - HL60	0	1	-0.722	---	---	0
1403	alexidine - HL60	0	1	-0.722	---	---	0
1404	calcium folinate - HL60	0	1	-0.721	---	---	0
1405	luteolin - HL60	0	1	0.721	---	---	0
1406	thiamazole - HL60	0	1	-0.721	---	---	0
1407	tetracycline - PC3	0	2	-0.721	---	---	0
1408	trimipramine - HL60	0	1	-0.721	---	---	0
1409	dexpanthenol - PC3	0	1	-0.721	---	---	0
1410	splitomicin - PC3	0	1	-0.72	---	---	0
1411	budesonide - HL60	0	1	-0.72	---	---	0
1412	corbadrine - MCF7	0	2	0.72	---	---	0
1413	cyclobenzaprine - HL60	0	1	-0.72	---	---	0
1414	lumicolchicine - HL60	0	1	-0.72	---	---	0
1415	zoxazolamine - PC3	0	1	0.72	---	---	0
1416	enoxacin - HL60	0	1	-0.719	---	---	0
1417	primidone - HL60	0	1	-0.719	---	---	0
1418	lymecycline - PC3	0	1	0.719	---	---	0
1419	novobiocin - HL60	0	1	-0.719	---	---	0
1420	sulfametoxydiazine - MCF7	0	2	0.719	---	---	0
1421	Prestwick-864 - HL60	0	1	-0.719	---	---	0
1422	arcaine - PC3	0	1	-0.719	---	---	0
1423	Prestwick-984 - HL60	0	1	-0.718	---	---	0
1424	doxorubicin - PC3	0	1	0.718	---	---	0
1425	ceforanide - HL60	0	1	-0.718	---	---	0
1426	norethisterone - PC3	0	1	0.718	---	---	0
1427	rifampicin - PC3	0	1	-0.718	---	---	0
1428	viomycin - HL60	0	1	-0.718	---	---	0
1429	diphenhydramine - HL60	0	1	-0.717	---	---	0
1430	imipramine - PC3	0	1	-0.717	---	---	0
1431	ethisterone - PC3	0	2	-0.717	---	---	0
1432	1,4-chrysenequinone - PC3	0	1	0.717	---	---	0
1433	fulvestrant - ssMCF7	0	1	0.717	---	---	0
1434	metformin - HL60	0	1	-0.717	---	---	0
1435	probenecid - PC3	0	1	-0.717	---	---	0
1436	tetryzoline - HL60	0	1	0.717	---	---	0
1437	nomifensine - MCF7	0	2	0.716	---	---	0
1438	doxazosin - MCF7	0	2	0.716	---	---	0
1439	(+)-isoprenaline - PC3	0	1	0.715	---	---	0
1440	tenoxicam - HL60	0	1	-0.715	---	---	0
1441	dehydrocholic acid - HL60	0	1	-0.715	---	---	0
1442	diflorasone - MCF7	0	2	0.715	---	---	0
1443	imatinib - PC3	0	1	-0.715	---	---	0
1444	adenosine phosphate - PC3	0	1	-0.715	---	---	0
1445	xylazine - PC3	0	1	-0.715	---	---	0
1446	felodipine - HL60	0	1	0.714	---	---	0
1447	naringenin - PC3	0	1	-0.714	---	---	0
1448	salsolidin - MCF7	0	2	0.714	---	---	0
1449	PF-00539745-00 - PC3	0	2	-0.714	---	---	0
1450	phthalylsulfathiazole - MCF7	0	3	0.714	---	---	0
1451	nicergoline - MCF7	0	2	0.714	---	---	0
1452	bergenin - PC3	0	1	-0.714	---	---	0
1453	digoxin - PC3	0	1	-0.713	---	---	0
1454	iloprost - SKMEL5	0	1	-0.713	---	---	0
1455	tamoxifen - PC3	0	1	0.713	---	---	0
1456	ouabain - PC3	0	1	-0.713	---	---	0
1457	0225151-0000 - MCF7	0	1	0.713	---	---	0
1458	dioxybenzone - PC3	0	1	-0.713	---	---	0
1459	cefazolin - HL60	0	1	-0.712	---	---	0
1460	tonzonium bromide - MCF7	0	2	0.712	---	---	0
1461	cefotiam - HL60	0	1	-0.712	---	---	0
1462	kinetin - PC3	0	1	-0.712	---	---	0
1463	isoxicam - HL60	0	1	-0.712	---	---	0
1464	rimexolone - MCF7	0	2	0.711	---	---	0
1465	mycophenolic acid - PC3	0	1	-0.711	---	---	0
1466	theobromine - HL60	0	1	-0.711	---	---	0
1467	lansoprazole - PC3	0	1	0.711	---	---	0
1468	alpha-yohimbine - PC3	0	1	-0.711	---	---	0
1469	thioguanosine - HL60	0	1	0.711	---	---	0
1470	eticlopride - HL60	0	1	-0.711	---	---	0
1471	indoprofen - PC3	0	1	-0.71	---	---	0
1472	propranolol - PC3	0	1	-0.71	---	---	0
1473	harman - HL60	0	1	-0.71	---	---	0
1474	HC toxin - MCF7	0	1	0.71	---	---	0
1475	saquinavir - HL60	0	1	-0.71	---	---	0
1476	Y-27632 - MCF7	0	2	0.709	---	---	0
1477	heptaminol - HL60	0	1	-0.709	---	---	0
1478	cefixime - PC3	0	1	0.709	---	---	0
1479	isosorbide - PC3	0	1	-0.709	---	---	0
1480	mebhydrolin - HL60	0	1	-0.709	---	---	0
1481	reserpine - PC3	0	1	-0.709	---	---	0
1482	albendazole - MCF7	0	2	0.709	---	---	0
1483	atractyloside - PC3	0	2	-0.708	---	---	0
1484	procaine - MCF7	0	2	0.708	---	---	0
1485	pralidoxime - HL60	0	1	-0.708	---	---	0
1486	benzocaine - HL60	0	1	-0.708	---	---	0
1487	nitrendipine - PC3	0	1	0.708	---	---	0
1488	selegiline - PC3	0	1	-0.708	---	---	0
1489	felbinac - HL60	0	1	-0.708	---	---	0
1490	naftopidil - MCF7	0	1	0.707	---	---	0
1491	oxybenzone - PC3	0	1	-0.707	---	---	0
1492	dilazep - HL60	0	1	-0.707	---	---	0
1493	monensin - HL60	0	1	-0.707	---	---	0
1494	butamben - HL60	0	1	-0.707	---	---	0
1495	(+/-)-catechin - HL60	0	1	-0.707	---	---	0
1496	doxorubicin - MCF7	0	2	0.707	---	---	0
1497	pepstatin - PC3	0	1	-0.707	---	---	0
1498	metyrapone - MCF7	0	2	0.706	---	---	0
1499	ethionamide - PC3	0	1	-0.706	---	---	0
1500	crotamiton - MCF7	0	2	0.706	---	---	0
1501	phenylpropanolamine - PC3	0	1	-0.706	---	---	0
1502	lisinopril - MCF7	0	2	0.705	---	---	0
1503	clemizole - HL60	0	1	-0.705	---	---	0
1504	asiaticoside - MCF7	0	2	0.705	---	---	0
1505	menadione - PC3	0	1	0.705	---	---	0
1506	homochlorcyclizine - HL60	0	1	-0.705	---	---	0
1507	selegiline - MCF7	0	2	0.705	---	---	0
1508	furosemide - PC3	0	1	-0.704	---	---	0
1509	prenylamine - MCF7	0	2	0.704	---	---	0
1510	cyclopenthiazide - HL60	0	1	-0.704	---	---	0
1511	citalopram - PC3	0	2	-0.704	---	---	0
1512	urapidil - MCF7	0	2	0.704	---	---	0
1513	oxamniquine - PC3	0	1	-0.703	---	---	0
1514	rotenone - PC3	0	2	-0.703	---	---	0
1515	Prestwick-967 - PC3	0	1	-0.703	---	---	0
1516	dehydrocholic acid - MCF7	0	2	0.703	---	---	0
1517	primaquine - HL60	0	1	-0.703	---	---	0
1518	guanabenz - PC3	0	2	-0.703	---	---	0
1519	fenbufen - HL60	0	1	-0.702	---	---	0
1520	atractyloside - HL60	0	1	-0.702	---	---	0
1521	suprofen - PC3	0	1	-0.702	---	---	0
1522	TTNPB - PC3	0	1	-0.702	---	---	0
1523	tonzonium bromide - PC3	0	1	0.702	---	---	0
1524	biperiden - HL60	0	1	-0.701	---	---	0
1525	wortmannin - ssMCF7	0	1	0.701	---	---	0
1526	clobetasol - MCF7	0	2	0.701	---	---	0
1527	iopamidol - PC3	0	1	-0.701	---	---	0
1528	vitexin - MCF7	0	2	0.701	---	---	0
1529	Prestwick-682 - HL60	0	1	-0.701	---	---	0
1530	aminophenazone - MCF7	0	2	0.701	---	---	0
1531	ciprofloxacin - HL60	0	1	-0.7	---	---	0
1532	terconazole - MCF7	0	2	0.7	---	---	0
1533	cefalotin - PC3	0	1	-0.7	---	---	0
1534	flunarizine - MCF7	0	2	0.7	---	---	0
1535	SR-95531 - PC3	0	1	-0.7	---	---	0
1536	trichlormethiazide - MCF7	0	2	0.7	---	---	0
1537	butoconazole - PC3	0	1	0.699	---	---	0
1538	dioxybenzone - MCF7	0	2	0.699	---	---	0
1539	spectinomycin - PC3	0	1	-0.699	---	---	0
1540	nizatidine - HL60	0	1	-0.699	---	---	0
1541	dl-alpha tocopherol - HL60	0	1	-0.699	---	---	0
1542	cefamandole - PC3	0	2	-0.699	---	---	0
1543	medrysone - HL60	0	1	0.698	---	---	0
1544	canadine - PC3	0	1	-0.698	---	---	0
1545	myricetin - PC3	0	1	0.698	---	---	0
1546	celecoxib - PC3	0	1	-0.698	---	---	0
1547	hydroquinine - PC3	0	1	-0.698	---	---	0
1548	aminohippuric acid - PC3	0	1	0.698	---	---	0
1549	BCB000039 - MCF7	0	1	0.697	---	---	0
1550	nafcillin - HL60	0	1	-0.697	---	---	0
1551	flucloxacillin - HL60	0	1	-0.697	---	---	0
1552	amitriptyline - HL60	0	1	-0.697	---	---	0
1553	quinisocaine - MCF7	0	2	0.697	---	---	0
1554	adipiodone - HL60	0	1	-0.697	---	---	0
1555	cycloserine - MCF7	0	2	0.697	---	---	0
1556	sertaconazole - HL60	0	1	-0.697	---	---	0
1557	esculin - PC3	0	1	-0.697	---	---	0
1558	bucladesine - PC3	0	1	-0.697	---	---	0
1559	clonidine - PC3	0	1	-0.696	---	---	0
1560	5162773 - MCF7	0	1	0.696	---	---	0
1561	chloropyramine - HL60	0	1	-0.696	---	---	0
1562	miconazole - HL60	0	1	-0.696	---	---	0
1563	bergenin - HL60	0	1	-0.696	---	---	0
1564	meprylcaine - HL60	0	1	-0.696	---	---	0
1565	chlorphenamine - HL60	0	1	-0.695	---	---	0
1566	isoetarine - MCF7	0	2	0.695	---	---	0
1567	epitiostanol - PC3	0	1	-0.695	---	---	0
1568	3-hydroxy-DL-kynurenine - HL60	0	1	-0.695	---	---	0
1569	guanfacine - HL60	0	1	-0.695	---	---	0
1570	etynodiol - PC3	0	1	-0.694	---	---	0
1571	alfadolone - MCF7	0	1	0.694	---	---	0
1572	amiprilose - HL60	0	1	-0.694	---	---	0
1573	pyrazinamide - MCF7	0	2	0.694	---	---	0
1574	famotidine - HL60	0	1	-0.694	---	---	0
1575	hydrocortisone - MCF7	0	2	0.694	---	---	0
1576	homatropine - HL60	0	1	-0.694	---	---	0
1577	benzthiazide - HL60	0	1	-0.694	---	---	0
1578	clomifene - MCF7	0	2	0.694	---	---	0
1579	brompheniramine - PC3	0	1	-0.694	---	---	0
1580	tiapride - HL60	0	1	-0.693	---	---	0
1581	3-acetylcoumarin - PC3	0	1	-0.693	---	---	0
1582	clioquinol - MCF7	0	3	0.693	---	---	0
1583	Prestwick-692 - HL60	0	1	-0.693	---	---	0
1584	neomycin - MCF7	0	2	0.693	---	---	0
1585	pentetic acid - HL60	0	1	-0.693	---	---	0
1586	thiocolchicoside - MCF7	0	2	0.693	---	---	0
1587	fenofibrate - HL60	0	1	-0.692	---	---	0
1588	nilutamide - PC3	0	1	-0.692	---	---	0
1589	ethoxyquin - PC3	0	2	-0.692	---	---	0
1590	chlorphenamine - PC3	0	1	0.692	---	---	0
1591	tetracaine - HL60	0	1	-0.692	---	---	0
1592	guanabenz - HL60	0	1	-0.692	---	---	0
1593	tanespimycin - ssMCF7	0	1	0.692	---	---	0
1594	trimethylcolchicinic acid - PC3	0	1	-0.692	---	---	0
1595	sulfachlorpyridazine - MCF7	0	2	0.692	---	---	0
1596	piperine - HL60	0	1	-0.691	---	---	0
1597	(-)-catechin - MCF7	0	1	0.691	---	---	0
1598	hydrocotarnine - PC3	0	1	-0.691	---	---	0
1599	betaxolol - PC3	0	1	0.691	---	---	0
1600	carmustine - PC3	0	1	-0.691	---	---	0
1601	galantamine - PC3	0	1	-0.691	---	---	0
1602	ondansetron - HL60	0	1	-0.691	---	---	0
1603	isometheptene - HL60	0	1	-0.69	---	---	0
1604	sirolimus - ssMCF7	0	1	0.69	---	---	0
1605	gliclazide - MCF7	0	2	0.69	---	---	0
1606	dipivefrine - PC3	0	1	0.69	---	---	0
1607	hemicholinium - PC3	0	1	-0.69	---	---	0
1608	conessine - PC3	0	1	-0.69	---	---	0
1609	doxazosin - HL60	0	1	0.69	---	---	0
1610	etilefrine - PC3	0	1	-0.69	---	---	0
1611	azathioprine - PC3	0	2	-0.69	---	---	0
1612	pronetalol - MCF7	0	2	0.69	---	---	0
1613	alexidine - PC3	0	2	0.69	---	---	0
1614	gramine - HL60	0	1	-0.689	---	---	0
1615	hydralazine - HL60	0	1	-0.689	---	---	0
1616	ofloxacin - HL60	0	1	-0.689	---	---	0
1617	colchicine - SKMEL5	0	1	0.688	---	---	0
1618	nalidixic acid - HL60	0	1	-0.688	---	---	0
1619	deptropine - PC3	0	1	0.688	---	---	0
1620	oxolamine - PC3	0	1	-0.688	---	---	0
1621	isosorbide - HL60	0	1	-0.688	---	---	0
1622	zimeldine - MCF7	0	2	0.688	---	---	0
1623	cinchonine - PC3	0	1	-0.688	---	---	0
1624	oxolinic acid - MCF7	0	2	0.688	---	---	0
1625	methanthelinium bromide - HL60	0	1	-0.687	---	---	0
1626	dequalinium chloride - MCF7	0	2	0.687	---	---	0
1627	meclofenoxate - HL60	0	1	0.687	---	---	0
1628	nilutamide - HL60	0	1	-0.687	---	---	0
1629	pentamidine - MCF7	0.228	3	0.687	---	---	33
1630	abamectin - HL60	0	1	-0.687	---	---	0
1631	harmalol - PC3	0	1	-0.687	---	---	0
1632	ifosfamide - PC3	0	1	-0.687	---	---	0
1633	SC-560 - PC3	0	1	-0.686	---	---	0
1634	apigenin - PC3	0	1	0.686	---	---	0
1635	clenbuterol - PC3	0	1	-0.686	---	---	0
1636	MG-132 - MCF7	0	1	0.686	---	---	0
1637	lincomycin - HL60	0	1	-0.686	---	---	0
1638	antimycin A - MCF7	0	2	0.686	---	---	0
1639	prenylamine - PC3	0	1	0.685	---	---	0
1640	zardaverine - PC3	0	1	-0.685	---	---	0
1641	meticrane - PC3	0	2	0.685	---	---	0
1642	2-aminobenzenesulfonamide - HL60	0	1	-0.685	---	---	0
1643	zaprinast - HL60	0	1	-0.685	---	---	0
1644	H-7 - MCF7	0	2	0.685	---	---	0
1645	vorinostat - MCF7	0	7	0.685	---	---	0
1646	trihexyphenidyl - PC3	0	1	-0.685	---	---	0
1647	SR-95639A - HL60	0	1	-0.684	---	---	0
1648	meclocycline - HL60	0	1	-0.684	---	---	0
1649	chenodeoxycholic acid - HL60	0	1	-0.684	---	---	0
1650	prilocaine - HL60	0	1	-0.684	---	---	0
1651	clomipramine - MCF7	0	2	0.684	---	---	0
1652	zidovudine - PC3	0	1	-0.684	---	---	0
1653	nicardipine - PC3	0	1	0.684	---	---	0
1654	tetroquinone - HL60	0	1	-0.684	---	---	0
1655	mepyramine - HL60	0	1	-0.683	---	---	0
1656	nitrofurantoin - MCF7	0	2	0.683	---	---	0
1657	cefotetan - PC3	0	1	-0.683	---	---	0
1658	paromomycin - HL60	0	1	-0.683	---	---	0
1659	metformin - PC3	0	2	-0.683	---	---	0
1660	Prestwick-1084 - PC3	0	1	0.683	---	---	0
1661	milrinone - PC3	0	1	0.682	---	---	0
1662	corynanthine - PC3	0	1	-0.682	---	---	0
1663	canadine - HL60	0	1	-0.682	---	---	0
1664	cefalonium - PC3	0	1	-0.682	---	---	0
1665	thioperamide - HL60	0	1	-0.682	---	---	0
1666	aminophylline - PC3	0	1	0.682	---	---	0
1667	guanadrel - HL60	0	1	-0.682	---	---	0
1668	verteporfin - MCF7	0	2	0.681	---	---	0
1669	carisoprodol - PC3	0	1	0.681	---	---	0
1670	denatonium benzoate - MCF7	0	2	0.681	---	---	0
1671	trimethobenzamide - PC3	0	2	-0.681	---	---	0
1672	cefmetazole - HL60	0	1	-0.681	---	---	0
1673	torasemide - MCF7	0	2	0.681	---	---	0
1674	astemizole - MCF7	0	2	0.68	---	---	0
1675	pyrvinium - MCF7	0	4	0.68	---	---	0
1676	fusidic acid - PC3	0	1	-0.68	---	---	0
1677	fluoxetine - HL60	0	1	-0.68	---	---	0
1678	imipenem - PC3	0	1	0.68	---	---	0
1679	carbinoxamine - PC3	0	1	0.679	---	---	0
1680	rilmenidine - HL60	0	1	-0.679	---	---	0
1681	molindone - PC3	0	1	-0.679	---	---	0
1682	levonorgestrel - MCF7	0	3	0.679	---	---	0
1683	solasodine - HL60	0	1	-0.679	---	---	0
1684	triflupromazine - HL60	0	1	-0.679	---	---	0
1685	moracizine - HL60	0	1	-0.678	---	---	0
1686	naftidrofuryl - PC3	0	1	0.678	---	---	0
1687	idazoxan - MCF7	0	2	0.678	---	---	0
1688	alpha-estradiol - MCF7	0.073	9	0.678	---	---	11
1689	demecarium bromide - HL60	0	1	-0.678	---	---	0
1690	raloxifene - PC3	0	1	-0.678	---	---	0
1691	butyl hydroxybenzoate - HL60	0	1	-0.678	---	---	0
1692	glafenine - HL60	0	1	0.678	---	---	0
1693	nipecotic acid - MCF7	0	2	0.678	---	---	0
1694	vancomycin - HL60	0	1	-0.677	---	---	0
1695	nadide - HL60	0	1	-0.677	---	---	0
1696	Prestwick-920 - MCF7	0	2	0.677	---	---	0
1697	sulfabenzamide - HL60	0	1	-0.677	---	---	0
1698	ozagrel - PC3	0	1	0.677	---	---	0
1699	levodopa - HL60	0	1	-0.677	---	---	0
1700	mephenytoin - HL60	0	1	-0.677	---	---	0
1701	boldine - HL60	0	1	-0.676	---	---	0
1702	gabapentin - HL60	0	1	-0.676	---	---	0
1703	mevalolactone - PC3	0	1	-0.676	---	---	0
1704	acetylsalicylsalicylic acid - PC3	0	1	0.676	---	---	0
1705	butacaine - PC3	0	1	-0.676	---	---	0
1706	clotrimazole - PC3	0	1	-0.676	---	---	0
1707	tobramycin - MCF7	0	2	0.676	---	---	0
1708	methylbenzethonium chloride - HL60	0	1	-0.676	---	---	0
1709	glibenclamide - MCF7	0	2	0.675	---	---	0
1710	alcuronium chloride - MCF7	0	2	0.675	---	---	0
1711	dexibuprofen - HL60	0	1	-0.675	---	---	0
1712	isocorydine - MCF7	0	2	0.675	---	---	0
1713	moxisylyte - HL60	0	1	-0.675	---	---	0
1714	bacitracin - HL60	0	1	-0.675	---	---	0
1715	metoprolol - HL60	0	1	0.675	---	---	0
1716	tanespimycin - SKMEL5	0	1	-0.674	---	---	0
1717	tiaprofenic acid - PC3	0	1	0.674	---	---	0
1718	mafenide - HL60	0	1	-0.674	---	---	0
1719	ticarcillin - MCF7	0	1	0.674	---	---	0
1720	meropenem - MCF7	0	2	0.674	---	---	0
1721	paclitaxel - HL60	0	1	-0.674	---	---	0
1722	quipazine - PC3	0	1	-0.674	---	---	0
1723	chlorprothixene - PC3	0	1	0.674	---	---	0
1724	ciclopirox - PC3	0	1	-0.674	---	---	0
1725	adrenosterone - MCF7	0	2	0.674	---	---	0
1726	kanamycin - HL60	0	1	-0.673	---	---	0
1727	oxaprozin - MCF7	0	4	0.673	---	---	0
1728	trihexyphenidyl - HL60	0	1	-0.673	---	---	0
1729	astemizole - PC3	0	2	0.673	---	---	0
1730	clotrimazole - HL60	0	1	-0.673	---	---	0
1731	vidarabine - PC3	0	1	0.673	---	---	0
1732	nafcillin - PC3	0	1	-0.672	---	---	0
1733	cefalotin - MCF7	0	2	0.672	---	---	0
1734	clidinium bromide - PC3	0	1	-0.672	---	---	0
1735	diphemanil metilsulfate - HL60	0	1	-0.672	---	---	0
1736	salsolidin - PC3	0	1	-0.672	---	---	0
1737	N-acetyl-L-aspartic acid - MCF7	0	2	0.672	---	---	0
1738	tenoxicam - PC3	0	1	-0.672	---	---	0
1739	acetohexamide - HL60	0	1	-0.671	---	---	0
1740	sulfaphenazole - PC3	0	1	0.671	---	---	0
1741	helveticoside - MCF7	0.203	3	0.671	---	---	33
1742	ampyrone - HL60	0	1	-0.671	---	---	0
1743	Prestwick-1085 - HL60	0	1	-0.671	---	---	0
1744	calcium pantothenate - PC3	0	1	-0.671	---	---	0
1745	exemestane - MCF7	0	1	0.67	---	---	0
1746	lisuride - HL60	0	1	-0.67	---	---	0
1747	piracetam - PC3	0	1	0.67	---	---	0
1748	piroxicam - HL60	0	1	-0.67	---	---	0
1749	lasalocid - HL60	0	1	-0.67	---	---	0
1750	0297417-0002B - PC3	0	1	0.67	---	---	0
1751	tranexamic acid - HL60	0	1	-0.67	---	---	0
1752	trichlormethiazide - PC3	0	1	-0.67	---	---	0
1753	etamsylate - PC3	0	1	0.67	---	---	0
1754	hydrastinine - HL60	0	1	-0.67	---	---	0
1755	cefepime - HL60	0	1	-0.669	---	---	0
1756	diflunisal - HL60	0	1	-0.669	---	---	0
1757	dapsone - HL60	0	1	-0.669	---	---	0
1758	proadifen - MCF7	0	2	0.669	---	---	0
1759	quercetin - PC3	0	1	-0.669	---	---	0
1760	clonidine - HL60	0	1	0.669	---	---	0
1761	minaprine - HL60	0	1	-0.668	---	---	0
1762	oxybenzone - HL60	0	1	-0.668	---	---	0
1763	maprotiline - HL60	0	1	-0.668	---	---	0
1764	sodium phenylbutyrate - SKMEL5	0	1	-0.668	---	---	0
1765	fludrocortisone - PC3	0	2	-0.668	---	---	0
1766	protoveratrine A - HL60	0	1	-0.668	---	---	0
1767	oxprenolol - MCF7	0	2	0.668	---	---	0
1768	alimemazine - HL60	0	1	-0.667	---	---	0
1769	betamethasone - PC3	0	1	-0.667	---	---	0
1770	idazoxan - HL60	0	1	-0.667	---	---	0
1771	liothyronine - PC3	0	1	0.667	---	---	0
1772	xylazine - MCF7	0	2	0.667	---	---	0
1773	clorgiline - HL60	0	1	-0.667	---	---	0
1774	salbutamol - PC3	0	2	0.667	---	---	0
1775	prednisone - HL60	0	1	-0.667	---	---	0
1776	Prestwick-685 - HL60	0	1	-0.666	---	---	0
1777	pramocaine - PC3	0	1	-0.666	---	---	0
1778	azacyclonol - HL60	0	1	-0.666	---	---	0
1779	puromycin - MCF7	0	2	0.666	---	---	0
1780	antazoline - HL60	0	1	-0.666	---	---	0
1781	mifepristone - HL60	0	1	-0.666	---	---	0
1782	sulfamethizole - MCF7	0	2	0.666	---	---	0
1783	methapyrilene - HL60	0	1	-0.666	---	---	0
1784	tropine - HL60	0	1	-0.666	---	---	0
1785	drofenine - PC3	0	1	0.665	---	---	0
1786	hymecromone - HL60	0	1	-0.665	---	---	0
1787	thiamphenicol - HL60	0	1	-0.665	---	---	0
1788	clemastine - HL60	0	1	-0.665	---	---	0
1789	foliosidine - HL60	0	1	-0.665	---	---	0
1790	CP-645525-01 - MCF7	0	2	0.665	---	---	0
1791	aminocaproic acid - HL60	0	1	-0.665	---	---	0
1792	imipenem - MCF7	0	2	0.664	---	---	0
1793	procainamide - HL60	0	1	-0.664	---	---	0
1794	amiloride - MCF7	0	2	0.664	---	---	0
1795	ambroxol - HL60	0	1	-0.664	---	---	0
1796	testosterone - PC3	0	1	-0.664	---	---	0
1797	betamethasone - HL60	0	1	-0.664	---	---	0
1798	diethylcarbamazine - PC3	0	1	0.664	---	---	0
1799	altizide - PC3	0	1	-0.664	---	---	0
1800	ifenprodil - PC3	0	1	0.664	---	---	0
1801	minoxidil - HL60	0	1	-0.664	---	---	0
1802	piroxicam - MCF7	0	2	0.663	---	---	0
1803	benzylpenicillin - PC3	0	1	-0.663	---	---	0
1804	beta-escin - MCF7	0	3	0.663	---	---	0
1805	alfadolone - HL60	0	1	-0.663	---	---	0
1806	gliquidone - HL60	0	1	-0.663	---	---	0
1807	benperidol - HL60	0	1	-0.662	---	---	0
1808	dexpropranolol - MCF7	0	1	0.662	---	---	0
1809	tetracycline - HL60	0	1	-0.662	---	---	0
1810	clopamide - HL60	0	1	-0.662	---	---	0
1811	ciprofibrate - HL60	0	1	-0.662	---	---	0
1812	Prestwick-642 - HL60	0	1	-0.661	---	---	0
1813	chlorpropamide - PC3	0	1	0.661	---	---	0
1814	chlorhexidine - PC3	0	2	-0.661	---	---	0
1815	labetalol - HL60	0	1	0.661	---	---	0
1816	chloropyramine - MCF7	0	2	0.661	---	---	0
1817	eldeline - HL60	0	1	-0.661	---	---	0
1818	cloperastine - MCF7	0	3	0.661	---	---	0
1819	hecogenin - HL60	0	1	-0.661	---	---	0
1820	cinchonine - HL60	0	1	-0.661	---	---	0
1821	daunorubicin - PC3	0	1	0.66	---	---	0
1822	chlorzoxazone - HL60	0	1	-0.66	---	---	0
1823	amantadine - PC3	0	1	-0.66	---	---	0
1824	gelsemine - HL60	0	1	-0.66	---	---	0
1825	indoprofen - HL60	0	1	-0.66	---	---	0
1826	dosulepin - HL60	0	1	-0.659	---	---	0
1827	Prestwick-664 - MCF7	0	3	0.659	---	---	0
1828	sulfasalazine - HL60	0	1	-0.659	---	---	0
1829	sulmazole - PC3	0	1	-0.659	---	---	0
1830	corticosterone - HL60	0	1	-0.659	---	---	0
1831	etiocholanolone - HL60	0	1	-0.659	---	---	0
1832	fluspirilene - MCF7	0	2	0.659	---	---	0
1833	betonicine - HL60	0	1	-0.658	---	---	0
1834	mefloquine - PC3	0	2	0.658	---	---	0
1835	cefsulodin - HL60	0	1	-0.658	---	---	0
1836	hycanthone - HL60	0	1	-0.658	---	---	0
1837	mebendazole - HL60	0	1	0.658	---	---	0
1838	danazol - HL60	0	1	-0.658	---	---	0
1839	tolfenamic acid - MCF7	0	1	0.658	---	---	0
1840	5707885 - PC3	0	2	-0.658	---	---	0
1841	meptazinol - MCF7	0	2	0.658	---	---	0
1842	aminocaproic acid - PC3	0	1	0.657	---	---	0
1843	cytisine - HL60	0	1	-0.657	---	---	0
1844	dicycloverine - HL60	0	1	-0.657	---	---	0
1845	xylometazoline - PC3	0	1	0.657	---	---	0
1846	midodrine - HL60	0	1	-0.657	---	---	0
1847	chlorpropamide - HL60	0	1	-0.657	---	---	0
1848	tolmetin - PC3	0	1	0.657	---	---	0
1849	thiamine - HL60	0	1	-0.657	---	---	0
1850	promethazine - MCF7	0	2	0.657	---	---	0
1851	nicardipine - HL60	0	1	-0.656	---	---	0
1852	bisacodyl - PC3	0	1	0.656	---	---	0
1853	natamycin - MCF7	0	2	0.656	---	---	0
1854	demeclocycline - MCF7	0	3	0.656	---	---	0
1855	emetine - PC3	0	1	-0.656	---	---	0
1856	sparteine - HL60	0	1	-0.656	---	---	0
1857	chlorcyclizine - HL60	0	1	-0.655	---	---	0
1858	piribedil - PC3	0	1	0.655	---	---	0
1859	enilconazole - HL60	0	1	-0.655	---	---	0
1860	ampicillin - HL60	0	1	-0.655	---	---	0
1861	niclosamide - MCF7	0	2	0.655	---	---	0
1862	ascorbic acid - HL60	0	1	-0.655	---	---	0
1863	furazolidone - PC3	0	1	-0.655	---	---	0
1864	dosulepin - MCF7	0	2	0.654	---	---	0
1865	ajmaline - HL60	0	1	-0.654	---	---	0
1866	proxyphylline - MCF7	0	2	0.654	---	---	0
1867	diprophylline - HL60	0	1	-0.654	---	---	0
1868	flunixin - HL60	0	1	0.654	---	---	0
1869	mefenamic acid - MCF7	0	2	0.654	---	---	0
1870	molsidomine - HL60	0	1	-0.654	---	---	0
1871	Prestwick-972 - HL60	0	1	-0.653	---	---	0
1872	oxolamine - HL60	0	1	-0.653	---	---	0
1873	lobeline - HL60	0	1	-0.653	---	---	0
1874	etoposide - HL60	0	1	0.653	---	---	0
1875	lycorine - PC3	0	1	-0.653	---	---	0
1876	pramocaine - HL60	0	1	-0.653	---	---	0
1877	aconitine - HL60	0	1	-0.653	---	---	0
1878	chlortetracycline - HL60	0	1	-0.652	---	---	0
1879	clomipramine - PC3	0	1	0.652	---	---	0
1880	pyridoxine - HL60	0	1	-0.652	---	---	0
1881	glibenclamide - HL60	0	1	-0.652	---	---	0
1882	iobenguane - PC3	0	1	0.652	---	---	0
1883	tetraethylenepentamine - ssMCF7	0	1	0.652	---	---	0
1884	ketorolac - HL60	0	1	-0.651	---	---	0
1885	mefloquine - MCF7	0	2	0.651	---	---	0
1886	dipivefrine - HL60	0	1	-0.651	---	---	0
1887	suxibuzone - MCF7	0	2	0.651	---	---	0
1888	palmatine - HL60	0	1	-0.651	---	---	0
1889	clotrimazole - MCF7	0.29	3	0.651	---	---	33
1890	imipenem - HL60	0	1	-0.651	---	---	0
1891	caffeic acid - HL60	0	1	-0.651	---	---	0
1892	oxybutynin - PC3	0	1	0.65	---	---	0
1893	xylometazoline - MCF7	0	2	0.65	---	---	0
1894	galantamine - HL60	0	1	-0.65	---	---	0
1895	etamivan - PC3	0	1	0.65	---	---	0
1896	propofol - HL60	0	1	-0.65	---	---	0
1897	sulfinpyrazone - HL60	0	1	-0.65	---	---	0
1898	furaltadone - MCF7	0	3	0.65	---	---	0
1899	hydroflumethiazide - HL60	0	1	-0.65	---	---	0
1900	mepacrine - HL60	0	1	-0.649	---	---	0
1901	H-89 - MCF7	0	1	0.649	---	---	0
1902	metanephrine - HL60	0	1	-0.649	---	---	0
1903	deptropine - HL60	0	1	-0.649	---	---	0
1904	butamben - PC3	0	1	0.649	---	---	0
1905	cefapirin - HL60	0	1	-0.649	---	---	0
1906	ketorolac - PC3	0	1	0.649	---	---	0
1907	lanatoside C - PC3	0	2	-0.649	---	---	0
1908	PF-01378883-00 - PC3	0	2	-0.649	---	---	0
1909	PF-00539758-00 - MCF7	0	1	0.648	---	---	0
1910	brinzolamide - HL60	0	1	-0.648	---	---	0
1911	cefalexin - MCF7	0	3	0.648	---	---	0
1912	chlortalidone - HL60	0	1	-0.648	---	---	0
1913	mometasone - HL60	0	1	-0.648	---	---	0
1914	GW-8510 - PC3	0	2	0.648	---	---	0
1915	cimetidine - HL60	0	1	-0.648	---	---	0
1916	lanatoside C - MCF7	0	3	0.648	---	---	0
1917	mepenzolate bromide - HL60	0	1	-0.648	---	---	0
1918	sodium phenylbutyrate - HL60	0	2	-0.648	---	---	0
1919	mepyramine - PC3	0	1	0.647	---	---	0
1920	papaverine - HL60	0	1	-0.647	---	---	0
1921	clidinium bromide - HL60	0	1	-0.647	---	---	0
1922	metronidazole - HL60	0	1	-0.647	---	---	0
1923	esculetin - MCF7	0	2	0.647	---	---	0
1924	Prestwick-1084 - HL60	0	1	-0.647	---	---	0
1925	cyproterone - HL60	0	1	-0.647	---	---	0
1926	bucladesine - HL60	0	1	-0.646	---	---	0
1927	cefaclor - HL60	0	1	-0.646	---	---	0
1928	epirizole - MCF7	0	2	0.646	---	---	0
1929	cyproheptadine - HL60	0	1	-0.646	---	---	0
1930	oxybuprocaine - HL60	0	1	-0.646	---	---	0
1931	tetraethylenepentamine - HL60	0	1	-0.646	---	---	0
1932	trimethoprim - MCF7	0	2	0.646	---	---	0
1933	tetrahydroalstonine - HL60	0	1	-0.646	---	---	0
1934	cyclizine - HL60	0	1	-0.645	---	---	0
1935	denatonium benzoate - HL60	0	1	-0.645	---	---	0
1936	naloxone - HL60	0	1	-0.645	---	---	0
1937	albendazole - HL60	0	1	-0.645	---	---	0
1938	thioproperazine - MCF7	0	2	0.645	---	---	0
1939	carbenoxolone - PC3	0	1	-0.645	---	---	0
1940	praziquantel - HL60	0	1	-0.645	---	---	0
1941	ethosuximide - HL60	0	1	-0.644	---	---	0
1942	sulfathiazole - HL60	0	1	-0.644	---	---	0
1943	piperidolate - HL60	0	1	-0.644	---	---	0
1944	5224221 - MCF7	0	2	0.644	---	---	0
1945	ceftazidime - HL60	0	1	-0.644	---	---	0
1946	eucatropine - MCF7	0	3	0.644	---	---	0
1947	xylazine - HL60	0	1	-0.644	---	---	0
1948	chloropyrazine - HL60	0	1	-0.644	---	---	0
1949	tolfenamic acid - HL60	0	1	-0.643	---	---	0
1950	racecadotril - HL60	0	1	-0.643	---	---	0
1951	chlorzoxazone - PC3	0	1	0.643	---	---	0
1952	hydrastine hydrochloride - HL60	0	1	-0.643	---	---	0
1953	1,4-chrysenequinone - HL60	0	1	-0.643	---	---	0
1954	sulconazole - PC3	0	1	0.643	---	---	0
1955	baclofen - HL60	0	1	-0.643	---	---	0
1956	oxytetracycline - MCF7	0	1	0.643	---	---	0
1957	flumequine - HL60	0	1	-0.642	---	---	0
1958	AG-012559 - MCF7	0	1	0.642	---	---	0
1959	cefsulodin - PC3	0	1	-0.642	---	---	0
1960	amoxicillin - PC3	0	1	0.642	---	---	0
1961	hemicholinium - HL60	0	1	-0.642	---	---	0
1962	methapyrilene - MCF7	0	2	0.642	---	---	0
1963	ramipril - HL60	0	1	-0.642	---	---	0
1964	cloxacillin - HL60	0	1	-0.642	---	---	0
1965	proxymetacaine - PC3	0	1	0.642	---	---	0
1966	NS-398 - PC3	0	1	0.642	---	---	0
1967	yohimbine - HL60	0	1	-0.642	---	---	0
1968	valinomycin - PC3	0	2	-0.642	---	---	0
1969	bicuculline - HL60	0	1	-0.641	---	---	0
1970	probenecid - HL60	0	1	-0.641	---	---	0
1971	fluvoxamine - PC3	0	1	0.641	---	---	0
1972	hydroxyzine - HL60	0	1	-0.641	---	---	0
1973	methotrexate - MCF7	0	3	0.641	---	---	0
1974	guanfacine - PC3	0	1	0.641	---	---	0
1975	thiocolchicoside - HL60	0	1	-0.641	---	---	0
1976	methazolamide - MCF7	0	2	0.641	---	---	0
1977	perphenazine - HL60	0	1	-0.64	---	---	0
1978	etidronic acid - PC3	0	1	0.64	---	---	0
1979	scopolamine N-oxide - HL60	0	1	-0.64	---	---	0
1980	metyrapone - PC3	0	1	0.64	---	---	0
1981	zalcitabine - PC3	0	1	-0.64	---	---	0
1982	gliclazide - PC3	0	1	0.64	---	---	0
1983	phenindione - HL60	0	1	-0.64	---	---	0
1984	oxybutynin - MCF7	0	2	0.64	---	---	0
1985	(-)-MK-801 - HL60	0	1	-0.64	---	---	0
1986	levamisole - HL60	0	1	-0.639	---	---	0
1987	cefmetazole - MCF7	0	2	0.639	---	---	0
1988	tiratricol - HL60	0	1	-0.639	---	---	0
1989	levonorgestrel - PC3	0	2	0.639	---	---	0
1990	hydrocotarnine - HL60	0	1	-0.639	---	---	0
1991	tranylcypromine - MCF7	0	2	0.639	---	---	0
1992	risperidone - HL60	0	1	-0.639	---	---	0
1993	bupropion - HL60	0	1	-0.639	---	---	0
1994	calycanthine - HL60	0	1	-0.639	---	---	0
1995	mianserin - HL60	0	1	-0.638	---	---	0
1996	apomorphine - MCF7	0	2	0.638	---	---	0
1997	harmine - HL60	0	1	-0.638	---	---	0
1998	azlocillin - HL60	0	1	-0.638	---	---	0
1999	cyanocobalamin - PC3	0	1	0.638	---	---	0
[truncated: 1,588 more rows]

## Sheet: by atc code
rank	atc code	mean	n	enrichment	p	specificity	percent non-null
1	R02AB	0.348	8	0.505	0.02058	0.0079	50
2	A07EB	-0.255	2	-0.877	0.03044	0.0387	50
3	R03BC	-0.255	2	-0.877	0.03044	0.0387	50
4	C05AX	0.352	4	0.538	0.1294	0.254	50
5	C05CX	0.352	4	0.538	0.1294	0.254	50
6	A05AX	0.332	4	0.483	0.21142	0.2192	50
7	N07AX	0.315	4	0.428	0.34427	0.5912	50
8	N05CE	-0.146	4	-0.85	---	---	25
9	B03BB	-0.155	4	-0.748	---	---	25
10	P01AC	-0.144	4	-0.748	---	---	25
11	B02BA	0	2	0.705	---	---	0
12	D08AH	0.15	5	0.693	---	---	20
13	G01AC	0.15	5	0.693	---	---	20
14	P01AA	0.15	5	0.693	---	---	20
15	V03AF	-0.131	5	-0.681	---	---	20
16	J01XA	0	4	-0.678	---	---	0
17	M03AA	0	2	0.675	---	---	0
18	G04CB	-0.07	6	-0.667	---	---	16
19	N04BB	-0.187	4	-0.66	---	---	25
20	D06BX	-0.092	5	-0.647	---	---	20
21	A07XA	0	4	-0.644	---	---	0
22	N07AA	-0.214	4	-0.624	---	---	25
23	R03AB	0.153	4	0.622	---	---	25
24	R03CB	0.153	4	0.622	---	---	25
25	J04AD	0	3	-0.616	---	---	0
26	L01XE	0	3	-0.611	---	---	0
27	C01CX	0	3	-0.604	---	---	0
28	J01GA	-0.178	4	-0.602	---	---	25
29	P02CX	0	6	0.598	---	---	0
30	C04AD	0.128	5	-0.591	---	---	0
31	G02CA	0.218	7	0.58	---	---	28
32	N06DX	-0.192	4	-0.569	---	---	25
33	G03GB	0.171	4	0.564	---	---	25
34	L01DB	0	10	0.561	---	---	0
35	L02AA	0.051	6	-0.559	---	---	16
36	S02DA	0	5	-0.543	---	---	0
37	C01AB	0	3	0.531	---	---	0
38	G01AX	0.071	8	-0.53	---	---	0
39	A04AA	-0.163	4	-0.521	---	---	25
40	A16AX	-0.08	7	-0.515	---	---	14
41	S01EX	0.275	3	0.515	---	---	33
42	A10BX	0	4	0.508	---	---	0
43	B02BX	0.163	4	0.503	---	---	25
44	P01CX	-0.194	4	-0.502	---	---	25
45	C03BD	0.178	4	0.502	---	---	25
46	J04BA	-0.057	10	-0.502	---	---	10
47	C02DC	-0.114	5	-0.5	---	---	20
48	J01XE	0.102	5	0.499	---	---	20
49	L01XB	0.31	3	0.496	---	---	33
50	C03CC	-0.208	3	-0.494	---	---	33
51	G03DA	0.153	4	0.493	---	---	25
52	L01CA	0.203	3	-0.478	---	---	0
53	J01XB	0.172	4	-0.477	---	---	0
54	V04CD	0	4	0.476	---	---	0
55	D01BA	0.263	5	0.474	---	---	40
56	S01ED	-0.111	16	-0.473	---	---	25
57	G02AB	0	4	0.47	---	---	0
58	C02BB	0	3	0.466	---	---	0
59	J05AX	-0.11	5	-0.463	---	---	20
60	D08AC	-0.016	5	-0.461	---	---	20
61	R02AA	-0.016	5	-0.461	---	---	20
62	C02DG	0	4	-0.461	---	---	0
63	P01BC	0	5	0.452	---	---	0
64	C01BB	0	15	-0.45	---	---	0
65	S01GX	-0.112	12	-0.449	---	---	16
66	M09AA	0.083	4	-0.448	---	---	25
67	S01LA	0	3	0.443	---	---	0
68	A06AB	0	4	0.435	---	---	0
69	A06AG	0	4	0.435	---	---	0
70	R03AC	0.186	21	0.435	---	---	28
71	P01BX	0	3	-0.432	---	---	0
72	C08EX	0.064	7	0.429	---	---	14
73	H02AA	-0.063	12	-0.429	---	---	8
74	D03AX	-0.011	8	0.428	---	---	12
75	D06BB	0.016	15	-0.425	---	---	6
76	G03BA	-0.025	5	0.422	---	---	20
77	N03AC	0	4	-0.421	---	---	0
78	J01DE	0	4	-0.42	---	---	0
79	C02KD	0.131	4	0.418	---	---	25
80	B02AA	0	8	-0.415	---	---	0
81	R05CB	0.143	4	-0.414	---	---	0
82	C02KC	0	4	0.413	---	---	0
83	C07AG	0.032	4	0.411	---	---	25
84	L04AD	0.001	9	-0.41	---	---	11
85	P02BA	-0.085	8	-0.41	---	---	12
86	C02AA	0.146	6	0.409	---	---	16
87	G01AD	-0.168	4	-0.409	---	---	25
88	N05AG	0.066	8	0.409	---	---	12
89	D01AA	0.285	12	0.408	---	---	41
90	A03AD	0.15	4	0.406	---	---	25
91	M03CA	-0.105	6	-0.406	---	---	16
92	P02CF	0	5	0.404	---	---	0
93	V04CH	0	4	0.402	---	---	0
94	L01BB	0.247	3	0.402	---	---	33
95	C01BG	0	4	-0.399	---	---	0
96	V08AB	-0.059	26	-0.396	---	---	15
97	A11HA	0.035	11	0.394	---	---	18
98	G03CB	0.034	9	-0.392	---	---	11
99	P01BE	0	3	0.391	---	---	0
100	N05CH	0.157	4	-0.39	---	---	0
101	J01DH	0	4	0.389	---	---	0
102	H03BB	0	9	-0.389	---	---	11
103	P02BB	-0.332	5	-0.386	---	---	40
104	A03BA	0.132	9	0.385	---	---	22
105	J01CF	0	12	-0.384	---	---	0
106	A05BA	0	6	0.383	---	---	0
107	D07AD	0	8	0.383	---	---	0
108	C08DB	0	5	0.382	---	---	0
109	M05BA	0	4	0.382	---	---	0
110	P01BD	0.145	5	0.38	---	---	20
111	G03XC	-0.08	7	-0.379	---	---	14
112	R02AD	0.067	13	-0.378	---	---	0
113	N07BA	0	4	-0.377	---	---	0
114	C02CA	0.036	14	0.377	---	---	7
115	A04AD	0	4	0.376	---	---	0
116	N05CM	0	4	0.376	---	---	0
117	H03BA	0	4	0.369	---	---	0
118	N03AA	0	4	-0.367	---	---	0
119	J01CE	-0.049	12	-0.365	---	---	8
120	A07AC	0.154	5	0.364	---	---	20
121	P01BB	0.239	3	0.363	---	---	33
122	P02DA	0	5	0.362	---	---	0
123	P02CE	0	4	0.361	---	---	0
124	M04AC	0.093	6	0.359	---	---	16
125	L01AD	-0.033	15	-0.358	---	---	20
126	M01AA	0	4	-0.358	---	---	0
127	J01BA	0	9	-0.357	---	---	0
128	N01AX	0.197	14	0.357	---	---	28
129	M04AB	-0.143	11	-0.356	---	---	18
130	J04AC	0.096	5	-0.356	---	---	0
131	G03HA	0	4	0.354	---	---	0
132	R05DA	0.179	8	0.351	---	---	25
133	C07AA	-0.014	36	-0.351	---	---	8
134	C02CC	-0.052	7	-0.347	---	---	28
135	G03XB	0.208	4	0.347	---	---	25
136	L01CB	0	4	-0.347	---	---	0
137	L01BA	0.154	8	0.346	---	---	25
138	J01XD	-0.029	16	-0.346	---	---	6
139	P01AB	-0.029	16	-0.346	---	---	6
140	P01AX	0.083	9	0.345	---	---	11
141	N07XX	-0.143	5	-0.345	---	---	20
142	G01AG	0	4	0.344	---	---	0
143	G03XA	0	4	-0.339	---	---	0
144	A11CC	0.17	8	0.339	---	---	25
145	L01AX	0	4	0.337	---	---	0
146	A08AB	0.147	5	0.335	---	---	20
147	N01BX	0.192	8	0.333	---	---	25
148	J01DF	0.099	5	0.328	---	---	40
149	J02AB	0.16	9	0.326	---	---	22
150	N05AE	0.197	4	0.321	---	---	25
151	G01AA	0.136	19	0.32	---	---	21
152	P02BX	-0.181	4	-0.319	---	---	25
153	P02CA	0.064	16	0.318	---	---	12
154	G02CC	-0.044	13	-0.316	---	---	15
155	A03AX	-0.011	8	-0.316	---	---	12
156	D10BA	0	4	-0.314	---	---	0
157	L02AB	0	4	-0.313	---	---	0
158	N02CA	0	10	-0.307	---	---	0
159	D11AX	-0.058	29	-0.307	---	---	13
160	N05AX	0	3	-0.306	---	---	0
161	R03DA	0.166	21	0.305	---	---	28
162	R06AC	0	12	0.305	---	---	0
163	A05AA	0	7	-0.304	---	---	0
164	C01EB	0.037	12	0.303	---	---	8
165	M01AX	0.09	19	0.302	---	---	21
166	C02DA	0.102	5	-0.301	---	---	0
167	V03AH	0.102	5	-0.301	---	---	0
168	J01XX	0	4	0.301	---	---	0
169	J01DC	-0.065	35	-0.3	---	---	11
170	N06BX	-0.033	17	0.299	---	---	5
171	C02DB	-0.044	6	0.298	---	---	16
172	D01AE	-0.076	21	-0.297	---	---	14
173	R01AX	-0.211	3	-0.296	---	---	33
174	R03BB	-0.211	3	-0.296	---	---	33
175	R03BX	-0.133	5	-0.293	---	---	20
176	R03DX	-0.133	5	-0.293	---	---	20
177	C01EA	0.078	7	-0.293	---	---	0
178	D10AD	0.086	26	0.293	---	---	11
179	L01XX	0.106	34	0.291	---	---	14
180	J05AE	0	4	0.29	---	---	0
181	R03CC	0.157	25	0.29	---	---	24
182	N04BA	0	5	-0.288	---	---	0
183	C01AA	0.059	10	0.287	---	---	10
184	D05AD	0	7	0.286	---	---	0
185	D05BA	0	7	0.286	---	---	0
186	N05BE	0	4	0.286	---	---	0
187	N05AC	0.032	24	0.278	---	---	12
188	N06AX	0.068	18	0.277	---	---	11
189	G03AC	0.029	19	0.275	---	---	5
190	N05BB	0.131	5	0.274	---	---	20
191	J01EA	-0.042	5	0.274	---	---	20
192	N07CA	-0.055	12	0.273	---	---	0
193	A01AD	-0.034	17	0.272	---	---	5
194	J02AX	-0.173	4	0.27	---	---	0
195	C08DA	0	6	-0.268	---	---	0
196	G04BX	0	4	0.267	---	---	0
197	J05AF	0.07	8	-0.265	---	---	0
198	A07AB	0.098	14	0.264	---	---	14
199	N03AX	0	5	-0.264	---	---	0
200	N02BE	0	8	0.263	---	---	0
201	R06AA	0.059	23	-0.263	---	---	4
202	R01AC	0.014	12	-0.263	---	---	16
203	N02CX	0.072	8	0.261	---	---	12
204	C01BC	0.08	10	0.26	---	---	20
205	L02BB	0.227	9	0.259	---	---	33
206	C04AE	0.061	9	-0.259	---	---	0
207	A07DA	0.102	6	0.258	---	---	16
208	D07XC	-0.096	7	-0.256	---	---	14
209	M02AX	0.103	5	0.255	---	---	20
210	A02BC	0	8	-0.249	---	---	0
211	L04AX	0.076	22	0.249	---	---	13
212	J01XC	0.22	4	0.247	---	---	25
213	C10AA	0.047	12	0.247	---	---	25
214	S03BA	-0.049	16	-0.246	---	---	6
215	A07AX	0.212	4	0.245	---	---	25
216	C04AA	0.102	5	-0.245	---	---	0
217	D08AF	0.207	4	0.244	---	---	25
218	M01AH	0.024	14	-0.244	---	---	0
219	V04CG	0	5	-0.243	---	---	0
220	N07BB	0.042	10	0.243	---	---	30
221	C02AC	-0.042	16	0.242	---	---	0
222	V03AC	-0.089	8	0.241	---	---	0
223	N05AH	0.035	21	-0.239	---	---	4
224	V04CA	0	7	-0.235	---	---	0
225	A01AC	-0.093	16	-0.235	---	---	12
226	A11DA	-0.2	8	-0.234	---	---	25
227	S03AA	0.008	28	-0.233	---	---	10
228	A10BG	0.021	41	-0.232	---	---	7
229	N02BB	0.12	19	0.23	---	---	26
230	P02CB	0	4	-0.229	---	---	0
231	H03AA	0.091	8	0.229	---	---	25
232	M01AC	0	8	-0.228	---	---	0
233	P01CC	0.104	8	-0.227	---	---	0
234	P02CC	0.078	9	0.227	---	---	11
235	N02BG	-0.082	9	-0.226	---	---	11
236	R05DB	0.021	23	0.226	---	---	8
237	N04AA	0.098	20	-0.224	---	---	0
238	N02BA	-0.031	18	0.223	---	---	0
239	N04BD	-0.172	4	-0.222	---	---	25
240	N05AF	-0.055	12	-0.222	---	---	8
241	N02AF	-0.14	5	0.222	---	---	0
242	L01AA	0.074	7	0.222	---	---	14
243	C03DA	0	5	0.222	---	---	0
244	A14AA	0	4	-0.22	---	---	0
245	D10AA	-0.1	16	-0.22	---	---	12
246	D01AC	0.063	35	0.219	---	---	14
247	N03AD	-0.01	8	0.219	---	---	12
248	P01BA	-0.016	12	0.214	---	---	8
249	B05CA	0.09	18	0.214	---	---	27
250	J05AB	0.027	23	-0.213	---	---	4
251	A03AB	-0.063	13	-0.212	---	---	23
252	N03AF	0	8	0.211	---	---	0
253	M03BA	0	7	-0.211	---	---	0
254	A10BA	0.036	17	-0.208	---	---	5
255	N01BA	0	12	-0.208	---	---	0
256	D06AA	-0.033	19	-0.207	---	---	5
257	C04AC	0	4	-0.206	---	---	0
258	C10AD	0	4	-0.206	---	---	0
259	R01BA	-0.147	4	-0.206	---	---	25
260	C03CA	-0.018	16	-0.205	---	---	18
261	S01AB	-0.137	13	0.204	---	---	7
262	G04CA	0.091	9	0.204	---	---	22
263	P03AA	-0.011	5	-0.203	---	---	20
264	A02BX	0.04	14	-0.2	---	---	7
265	V03AB	0.072	18	0.198	---	---	11
266	G02AD	0.103	8	0.198	---	---	12
267	R05CA	-0.132	10	-0.198	---	---	20
268	V08AC	0	12	-0.197	---	---	0
269	C08CA	0.003	31	0.197	---	---	9
270	N05AB	0.064	60	0.197	---	---	15
271	N01BB	0.057	23	-0.196	---	---	0
272	D09AA	0.132	18	0.196	---	---	22
273	G02CB	-0.049	14	-0.195	---	---	14
274	B03BA	0	4	-0.195	---	---	0
275	C04AB	0.001	12	-0.195	---	---	8
276	C03BA	-0.027	28	-0.192	---	---	3
277	S02BA	-0.041	19	-0.19	---	---	5
278	J01FA	0.095	37	0.189	---	---	24
279	N05AL	-0.001	14	0.188	---	---	7
280	G04BD	-0.076	8	0.188	---	---	0
281	C01CE	-0.055	13	0.187	---	---	7
282	L02BG	0	5	-0.186	---	---	0
283	N06DA	0	8	0.184	---	---	0
284	R07AB	-0.01	12	-0.184	---	---	8
285	D06AX	0.158	24	0.183	---	---	25
286	C07AB	-0.063	21	-0.182	---	---	14
287	A07EC	0	10	-0.182	---	---	0
288	N07AB	-0.099	8	-0.182	---	---	12
289	A01AB	0.016	53	-0.181	---	---	11
290	R01AA	-0.008	16	0.18	---	---	6
291	R01AB	-0.008	16	0.18	---	---	6
292	S01EA	0	8	0.179	---	---	0
293	S01XA	0.007	8	0.178	---	---	12
294	N06AB	-0.01	21	-0.178	---	---	4
295	S01EB	0.025	16	-0.178	---	---	6
296	C01CA	0.002	35	-0.177	---	---	5
297	D07XB	-0.092	23	-0.176	---	---	13
298	J01MB	-0.052	25	-0.176	---	---	12
299	L01CD	-0.019	6	-0.174	---	---	16
300	C04AX	0.019	37	0.174	---	---	13
301	J04AK	-0.069	9	0.174	---	---	0
302	D06BA	0.033	23	0.171	---	---	17
303	J01ED	0.064	23	0.17	---	---	13
304	G01AF	0.078	37	0.17	---	---	16
305	J01EC	-0.016	10	-0.169	---	---	10
306	S01GA	0.027	20	0.167	---	---	10
307	R06AD	0.022	12	0.166	---	---	16
308	C10AX	0.024	10	-0.165	---	---	10
309	N04BC	0.004	18	0.165	---	---	5
310	M01AG	0.026	20	-0.164	---	---	0
311	B01AC	-0.018	35	0.164	---	---	2
312	D04AB	0.047	30	-0.163	---	---	3
313	A02BA	0.06	19	-0.163	---	---	5
314	S01FA	-0.043	23	0.162	---	---	4
315	A07AA	0.123	32	0.162	---	---	21
316	D07XA	0	8	0.161	---	---	0
317	N03AG	-0.069	60	-0.161	---	---	13
318	N05AD	0.028	43	0.161	---	---	9
319	N03AB	0.007	10	0.16	---	---	10
320	M03BB	-0.081	8	-0.16	---	---	12
321	J04AB	0.016	11	0.16	---	---	9
322	N05AA	-0.021	37	0.159	---	---	8
323	C01BD	0.07	9	0.159	---	---	11
324	A03FA	-0.04	24	-0.157	---	---	12
325	R06AB	0.042	13	-0.154	---	---	0
326	C09AA	-0.005	16	-0.15	---	---	6
327	J01CA	0.009	41	-0.147	---	---	2
328	D07AB	-0.055	27	-0.146	---	---	11
329	J01AA	-0.091	41	-0.144	---	---	12
330	A03AA	0.09	12	-0.144	---	---	0
331	G03DC	0.037	19	-0.144	---	---	10
332	D07AA	-0.068	12	-0.144	---	---	8
333	S01BA	-0.019	45	0.14	---	---	2
334	N06AF	0.092	25	0.14	---	---	20
335	C10AB	0.049	18	-0.139	---	---	11
336	C05AD	0.067	32	-0.137	---	---	0
337	G03CC	0.053	17	-0.137	---	---	5
338	C03DB	-0.004	10	-0.137	---	---	10
339	N06AA	0.047	46	0.137	---	---	13
340	J01FF	0.059	8	-0.135	---	---	0
341	J01DD	0.024	22	-0.135	---	---	0
342	R06AE	-0.104	19	0.134	---	---	0
343	S01CB	-0.034	23	-0.133	---	---	4
344	C08EA	0.043	7	0.133	---	---	14
345	G03DB	0.062	11	-0.131	---	---	0
346	S01BC	0.04	30	0.13	---	---	10
347	D10AF	0.09	18	0.13	---	---	16
348	A07EA	0	23	0.126	---	---	0
349	S02AA	0.061	42	0.125	---	---	16
350	R01AD	-0.081	42	-0.125	---	---	11
351	H02AB	-0.058	40	-0.123	---	---	7
352	J01MA	-0.044	25	0.12	---	---	12
353	S01AX	-0.012	30	-0.119	---	---	16
354	C05AA	-0.028	28	0.119	---	---	0
355	D04AA	0.034	20	-0.115	---	---	5
356	S01EC	-0.002	20	-0.113	---	---	10
357	C01BA	-0.061	18	-0.113	---	---	11
358	M01AB	0.051	49	0.112	---	---	10
359	S01HA	0.051	26	-0.109	---	---	0
360	C01DX	0.068	21	0.106	---	---	9
361	R03BA	-0.091	29	-0.106	---	---	13
362	J01DB	-0.076	22	-0.102	---	---	13
363	S01AA	0.03	68	-0.1	---	---	4
364	G03CA	0.072	45	0.1	---	---	15
365	M01AE	-0.03	54	-0.1	---	---	9
366	J01EB	-0.047	28	0.097	---	---	7
367	S01AD	0.03	23	-0.09	---	---	4
368	B01AA	0.04	15	0.089	---	---	13
369	C03AA	0.006	24	0.088	---	---	8
370	M03BX	-0.01	22	-0.088	---	---	4
371	G04BE	0.046	28	-0.087	---	---	3
372	L04AA	0.012	51	0.085	---	---	3
373	A10BB	0.063	41	0.085	---	---	9
374	D07AC	-0.028	35	-0.083	---	---	8
375	L02BA	-0.028	47	-0.082	---	---	10
376	J01GB	0.02	33	-0.076	---	---	6
377	R06AX	0.021	36	0.073	---	---	5
378	M02AA	0.035	83	-0.063	---	---	6
